# Supplementary material for: Characterization of novel bangle lectin from Photorhabdus asymbiotica with dual sugar-binding specificity and its effect on host immunity
Source: PLoS Pathog. 2017 Aug 14;13(8):e1006564. doi: 10.1371/journal.ppat.1006564 (PMC5584973; doi:10.1371/journal.ppat.1006564)
Supplement: S1 Table — Screening of glycans printed on a microarray chip (Semiotik, Moscow; Slide number 10085636) via a standard manufacturer’s procedure. Results were calculated from hexaplicates. (XLSX) [file ppat.1006564.s001.xlsx]

## Sheet: Sheet1
Supporting table S1. Glycan array results. Screening of glycans printed on a microarray chip (Semiotic, Moscow; Slide number 10085636) via a standard manufacturer’s procedure. Results were calculated from hexaplicates.
10085636_10µm_Manual_532-3.0%-low_488-40.0%-low_gain_488$N$.csv
GalFile,C:\Users\Nailya\Desktop\OSPS280715_gal.gal
GID	Median	MAD	25%-quartile	75%-quartile	Structure	Common Name	Short Name
1	29758	3863	1491	2588	Fucα-sp3		aF
811	8196	1287	427	902	3,6-O-Me2-Glcβ1-4(2,3-O-Me2)Rhaα-O(p-C6H4)-OCH2CH2NH2		KN05097
73	5223	1130	507	1002	Fucα1-4GlcNAcβ-sp3	Le	Le
58	3784	1511	806	1037	Fucβ-sp3		bF
405	3593	1601	492	1181	Galα1-3(Fucα1-2)Galα1-4GlcNAcβ-sp3		Btria4GN
27	2632	345	130	715	3,6-Me2Glcβ-sp3		3,6-Me2Glc
72	1942	870	111	821	Fucα1-3GlcNAcβ-sp3		Fa3GN
268	1712	1013	126	924	GlсNAcβ1-4(Fucα1-6)GlcNAcβ-sp3		Fa6Ch2
273	1462	492	112	428	Fucβ1-2Galβ1-4GlcNAcβ-sp3		Fb2LN
910	1353	752	573	271	Npentyl-Indol-linked-3-NH2 (AcOH salt)		Crypted formula
911	824	1080	558	554	N-C5-indazole-3-CONH-PEG-NH2 (AcOH salt)		Crypted formula
1228	574	508	310	247	Escherichia coli O86		E. coli O86
1225	407	248	199	71	Escherichia coli O161		E. coli O161
143	361	197	124	79	Fucα1-2(3-O-Su)Galβ-sp3		Hdi3Su
1303	296	35	20	24	Providencia alcalifaciens O7		P. alcalifaciens O7
316	284	205	112	131	Fucα1-2(6-Su)Galβ1-4GlcNAcβ-sp3		6'SuHtype2
74	256	184	102	96	Fucβ1-3GlcNAcβ-sp3		Fb3GN
131	132	81	48	70	Crypted formula, available on request		Crypted formula
369	132	49	25	32	GalNAcα1-4(Fucα1-2)Galβ1-4GlcNAcβ-sp3		ANa4'(Fa2')LN
365	130	75	36	50	Galα1-4(Fucα1-2)Galβ1-4GlcNAcβ-sp3		Aa4'(Fa2')LN
8001	130	47	17	69	Escherichia coli O86 LPS		E. coli O186 LPS
1255	128	17	8	13	Escherichia coli O157		E. coli O157
126	124	54	29	61	Crypted formula, available on request		Crypted formula
71	123	39	14	41	Fucα1-2Galβ-sp3	Hdi	Hdi
438	122	25	17	11	Fucβ1-2Galβ1-4(Fucα1-3)GlcNAcβ-sp3		LeYbF
1242	120	12	3	9	Escherichia coli O30		E. coli O30
372	120	17	3	23	Fucα1-2Galβ1-4(Fucα1-3)GlcNAcβ-sp3	Ley	LeY
402	120	70	41	41	Crypted formula, available on request		Atria4GN
908	120	13	4	9	Crypted formula, available on request		Crypted formula
406	117	52	39	25	GalNAcα1-3(Fucα1-2)Galα1-3GalNAcβ-sp3		Atria3AN
1243	116	23	32	12	Escherichia coli O36		E. coli O36
1417	116	16	20	8	Pseudomonas aeruginosa O6(F1)		P. aerginosa O6(F1)
216	116	21	10	372	Fucα1-2Galβ1-4GlcNAcβ-sp3	H (type 2)	Htype2
1206	115	42	21	49	Escherichia coli O52		E. coli O52
129	115	24	11	15	Crypted formula, available on request		Crypted formula
1211	114	43	27	29	Escherichia coli O85		E. coli O85
130	112	40	26	26	Crypted formula, available on request		Crypted formula
1406	112	54	41	21	Pseudomonas aeruginosa O14		P. aerginosa O14
2205	112	20	15	7	Shigella flexneri type 4a		Sh. flexneri type 4a
38	112	27	30	13	3-O-Su-GalNAcβ-sp3		bAN3Su
506	112	38	27	19	Arafβ1-2Arafα1-5(Arafβ1-2Arafα1-3)Arafα1-5Arafα-O(CH2)2NHCOCH2(OCH2CH2)6NH2		Araf6
121	111	15	7	11	Manα1-4Manβ-sp4		Ma4M
2501	111	18	8	24	Streptococcus equi sp. hyaluronic acid sodium salt		S. equi sp. hyaluronic acid
128	110	34	20	22	Crypted formula, available on request		Crypted formula
20	110	47	24	31	Rhaα-sp3		aR
2010	110	16	8	12	Shigella boydii type 7		Sh. boydii type 7
1416	108	12	14	4	Pseudomonas aeruginosa O4ac		P. aerginosa O4ac
236	108	75	38	45	GalNAcα1-3(Fucα1-2)Galβ-sp5	Atri	Atri-C8
328	108	19	20	4	Crypted formula, available on request		Crypted formula
539	108	26	26	14	Galβ1-4GlcNAcβ1-6(Fucα1-2Galβ1-3GlcNAcβ1-3)Galβ1-4Glcβ-sp4	MFLNH I	MFLNH I
805	108	50	38	26	Crypted formula, available on request		6'Bn-LacdiNAc
Str	108	28	23	16
497	107	10	3	9	Fucα1-2Galβ1-4(Fucα1-3)GlcNAcβ1-3Galβ1-4Glcβ-sp4		LeYLac
120	106	41	23	29	Manα1-3Manβ-sp4		Ma3M
122	106	29	24	10	Manα1-6Manβ-sp4		Ma6M
1237	106	52	31	28	Escherichia coli O39		E. coli O39
127	106	35	26	14	Crypted formula, available on request		Crypted formula
1311	106	20	11	12	Providencia alcalifaciens O48		P. alcalifaciens O48
28	106	30	28	14	Xylβ-sp4		bXyl
329	106	22	10	37	Crypted formula, available on request		Crypted formula
83	106	15	13	5	Galα1-6Glcβ-sp4	melibiose	Aa6G
101	104	17	10	11	GalNAcα1-3GalNAcβ-sp3	Fs-2	Fs-2
1304	104	17	7	17	Providencia alcalifaciens O9		P. alcalifaciens O9
1401	104	16	9	8	Pseudomonas aeruginosa O1(F4)		P. aerginosa O1(F4)
3502	104	17	12	6	Galactan-2 from flax bast fibre		Galactan-2
375	104	39	23	55	Crypted formula, available on request		Crypted formula
531	104	14	12	4	Neu5Acα2-8Neu5Acα2-3(GalNAcβ1-4)Galβ1-4Glcβ-sp2	GD2	GD2
904	104	35	26	15	Crypted formula, available on request		Crypted formula
1003	102	17	13	5	Salmonella enterica O16-deAc		S. enterica O16deAc
1214	102	39	28	19	Escherichia coli O108		E. coli O108
1239	102	11	7	5	Escherichia coli O54		E. coli O54
137	102	20	13	14	Crypted formula, available on request		Crypted formula
51	102	35	22	14	Crypted formula, available on request		Crypted formula
631	102	36	25	18	(GlcAβ1-3GlcNAcβ1-4)38-NH(p-C6H4)CH2CH2NH2	hyaluronic acid	HyalU38-ol
1502	101	25	18	11	Aeromonas hydrophila O34-deac		A. hydrophila O34deAc
330	101	26	26	0	Crypted formula, available on request		Crypted formula
441	101	33	9	76	Neu5Acα2-6(Fucα1-2)Galβ1-4GlcNAcβ-sp3		Sia6'Htype2
1207	100	14	10	8	Escherichia coli O57		E. coli O57
1256	100	11	3	10	Escherichia coli O158		E. coli O158
1603	100	24	24	1	Proteus mirabilis 3B-m		P. mirabilis 3B-m
176	100	29	21	10	3-O-Su-Galβ1-4(6-O-Su)Glcβ-sp2		Lac3',6Su2
234	100	13	6	8	Galβ1-4(Fucα1-3)GlcNAcβ-sp3	Lex	LeX
49	100	35	26	21	Neu5Acα-sp9		Sia-Bn
806	100	53	30	26	Galα1-6Glcα-sp3		Aa6Ga
1001	99	13	5	9	Salmonella enterica O28-deAc		GP22-(Tn)2
1006	99	13	12	4	Salmonella enterica O16		S. enterica O16
1240	99	11	8	4	Escherichia coli O62		E. coli O62
1244	99	8	5	4	Escherichia coli O37		E. coli O37
198	99	16	14	4	4,6-O-Su2-GalNAcβ1-4GlcNAcβ-sp3		LacdiNAc4',6'Su2
630	99	8	20	2	(GlcAβ1-3GlcNAcβ1-4)20-NH(p-C6H4)CH2CH2NH2	hyaluronic acid	HyalU20-ol
914	99	8	17	2	Crypted formula, available on request		Crypted formula
2012	98	53	32	153	Shigella boydii type 9		Sh. boydii type 9
219	98	16	8	15	Fucα1-2Galβ1-4Glcβ-sp4	H (type 6)	Htype6
260	98	30	20	20	Galβ1-3(Fucβ1-4)GlcNAcβ-sp3		bLeA
2601	98	26	21	10	Acetobacter methanolicus LPS		A. methanolicus LPS
496	98	19	13	9	Fucα1-2Galβ1-3(Fucα1-4)GlcNAcβ1-3Galβ1-4Glcβ-sp4		LeBLac
538	98	9	7	2	Galβ1-4(Fucα1-3)GlcNAcβ1-6(Galβ1-3GlcNAcβ1-3)Galβ1-4Glcβ-sp4	MFLNH III	MFLNH III
8006	98	21	14	10	Escherichia coli O99 LPS		E. coli O99 LPS
907	98	38	24	24	Crypted formula, available on request		Crypted formula
102	97	35	22	15	GalNAcα1-3Galβ-sp3	Adi	Adi
119	97	11	7	6	Manα1-2Manβ-sp4		Ma2Mb
1209	97	8	12	0	Escherichia coli O71		E. coli O71
170	97	25	31	7	Neu5Acα2-6Galβ-sp3		Sia6A
288	97	20	13	9	3-O-Su-Galβ1-4(Fucα1-3)GlcNAcβ-sp3	3'-O-Su-Lex	3'SuLeX
377	97	26	10	18	Galβ1-3GlcNAcβ1-3Galβ1-3GlcNAcβ-sp2		LeCb3'LeC
913	97	11	6	5	Crypted formula, available on request		Crypted formula
111	96	9	6	4	Glcβ1-4Glcβ-sp4	cellobiose	cello
1249	96	23	27	11	Escherichia coli O102		E. coli O102
1257	96	33	26	9	Escherichia coli O163		E. coli O163
144	96	13	19	8	Galβ1-3(6-O-Su)GlcNAcβ-sp2		LeC6Su-C2
1610	96	14	8	6	Proteus mirabilis O31		P. mirabilis O31
529	96	17	13	8	Neu5Acα2-6(Galβ1-3)GlcNAcβ1-3Galβ1-4Glcβ-sp4	LSTb	LSTb
535	96	29	20	9	Neu5Acα2-8Neu5Acα2-3(GalNAcβ1-4)Galβ1-4Glcβ-sp4	GD2	GD2-Gly
801	96	35	22	22	Crypted formula, available on request		Crypted formula
9003	96	12	10	8	Chitosan, high MW		Chitosan
905	96	11	6	7	Crypted formula, available on request		Crypted formula
125	95	10	6	17	Crypted formula, available on request		Crypted formula
1259	95	17	12	8	Escherichia coli O84-deAc		E. coli O84deAc
1410	95	43	23	23	Pseudomonas aeruginosa O2ac(F3)		P. aerginosa O2ac(F3)
1501	95	9	5	22	Proteus genomospecies 5/6 O79		P. genomospecies 5/6 O79
165	95	26	18	11	GlcAβ1-3Galβ-sp3		GUb3A
18	95	26	14	13	Manβ-sp4		bM
215	95	43	24	22	Fucα1-2Galβ1-3GlcNAcβ-sp3	Led, H (type 1)	LeD
261	95	28	23	8	Galβ1-4(Fucβ1-3)GlcNAcβ-sp3		bLeX
277	95	20	20	2	GalNGcα1-3(Fucα1-2)Galβ-sp3		NGcAtri
323	95	16	7	13	Neu5Acα2-6Galβ1-3GlcNAcβ-sp3	6'-SiaLec	6'SiaLeC
363	95	16	20	2	Galα1-3(Fucα1-2)Galβ1-3GalNAcβ-sp3	B (type 4)	Btype4
371	95	21	12	17	Fucα1-2Galβ1-3(Fucα1-4)GlcNAcβ-sp3	Leb	LeB
433	95	34	26	17	Neu5Acα2-6(Neu5Acα2-3Galβ1-3)GalNAcα-sp3		Sia2-3',6TF
439	95	11	17	5	Crypted formula, available on request		Crypted formula
479	95	14	5	10	Fucα1-2Galβ1-3GlcNAcβ1-3Galβ1-4Glcβ-sp4	LNFP I	Htype1Lac
8007	95	17	12	8	Escherichia coli O73 LPS		E. coli O73 LPS
802	95	14	12	6	Crypted formula, available on request		Crypted formula
93	95	15	11	7	Galβ1-4Glcβ-sp4	Lactose, Lac	Lac-Gly
189	94	13	4	9	3,6-O-Su2-Galβ1-4(6-O-Su)GlcNAcβ-sp2		LN3'66'Su3
3001	94	20	10	11	Saccharomyces cerevisiae zymozan A		S. cerevisiae zymozan A
3401	94	9	4	6	Barley βGlucan		bGlucan
394	94	20	15	10	Crypted formula, available on request		Crypted formula
8008	94	20	9	16	Escherichia coli O118 LPS		E. coli O118 LPS
92	94	19	14	10	Galβ1-4Glcβ-sp2	Lactose, Lac	Lac-C2
105	93	9	7	4	GalNAcβ1-3GalNAcβ-sp3	para-Fs	para-Fs
106	93	20	23	3	GalNAcβ1-4GlcNAcβ-sp3	LacdiNAc	LacdiNAc
112	93	18	14	8	Glcβ1-6Glcβ-sp4	gentiobiose	gent
1235	93	17	15	6
1252	93	17	21	7	Escherichia coli O140		E. coli O140
1411	93	12	10	4	Pseudomonas aeruginosa O2ad(F7)		P. aerginosa O2ad(F7)
1503	93	17	6	11	Enterobacter cloacae G2277		E. cloacae G2277
1703	93	6	13	4	Proteus penneri 17		P. penneri 17
1801	93	7	5	4	Proteus vulgaris 32/57 O17		P. vulgaris 32/57 O17
21	93	17	8	13	Galβ-sp4		bA-Gly
237	93	19	7	14	GalNHα1-3(Fucα1-2)Galβ-OCH2CH2CH2NHAc		ABtri
254	93	3	15	0	GlcNAcβ1-6(Galβ1-3)GalNAcα-sp3	core 2	core2
256	93	17	14	8	Crypted formula, available on request		Crypted formula
26	93	34	29	8	Rhaβ-sp4		bR
267	93	17	11	10	GlcNAcβ1-3Galβ1-3GlcNAcβ-sp3		GlcNAc3'Lec
374	93	16	31	10	Crypted formula, available on request		Crypted formula
426	93	17	4	15	Neu5Acα2-3Galβ1-3(Fucα1-4)GlcNAcβ-sp3	SiaLea	SiaLeA
436	93	18	13	7	4-O-Su-Neu5Acα2-3Galβ1-4(Fucα1-3)(6-O-Su-)GlcNAcβ-sp3		SiaLeX6,4''Su2
528	93	17	8	13	Neu5Acα2-3Galβ1-4(Fucα1-3)GlcNAcβ1-3Galβ-sp3		SiaLeX3A
56	93	6	3	3	Galα-sp7		aA-Ph
909	93	0	0	5	Crypted formula, available on request		Crypted formula
214	92	22	13	17	$delta$GlcAβ1-3Galβ-sp3	ΔGlcAb3Gal	deltaGUb3A
264	92	21	15	8	Galβ1-4Galβ1-4GlcNAcβ-sp3		Ab4'LN
337	92	7	8	4	GalNAcα1-4Galβ1-4GlcNAcβ-sp3		ANa4'LN
359	92	21	20	12	Galα1-3(Fucα1-2)Galβ1-3GlcNAcβ-sp3	B (type 1)	Btype1
541	92	35	19	26	Galβ1-4(Fucα1-3)GlcNAcβ1-6(Fucα1-2Galβ1-3GlcNAcβ1-3)Galβ1-4Glcβ-sp4	DFLNH (a)	DFLNH (a)
900	92	22	16	10	H-(Gly)6-NH2 Gly6-amide, linear		Gly6
94	92	13	12	8	Galβ1-4Galβ-sp4		Ab4A
1009	91	22	19	10	Salmonella enterica O58		S. enterica O58
1025	91	17	9	11	Cronobacter sakazakii G2592 O7		C. sakazakii G2592 O7
1201	91	7	5	3	Escherichia coli O11		E. coli O11
1222	91	17	11	8	Escherichia coli O148		E. coli O148
1250	91	20	6	17	Escherichia coli O120		E. coli O120
1307	91	6	5	2	Providencia alcalifaciens O22		P. alcalifaciens O22
135	91	15	9	9	Crypted formula, available on request		Crypted formula
1409	91	23	19	5	Pseudomonas aeruginosa O2ac		P. aerginosa O2ac
182	91	15	9	9	3,6-O-Su2-Galβ1-4GlcNAcβ-sp2		LN3'6'Su2
19	91	9	25	2	ManNAcβ-sp4		bMN
2203	91	23	12	14	Shigella flexneri type 3a		Sh. flexneri type 3a
2217	91	18	9	17	Shigella flexneri type 1d		Sh. flexneri type 1d
2218	91	9	5	5	Shigella flexneri type Ya		Sh. flexneri type Ya
229	91	31	18	17	Galβ1-3Galβ1-4GlcNAcβ-sp4		Ab3'LN-Gly
233	91	20	8	13	Galβ1-3(Fucα1-4)GlcNAcβ-sp3	Lea	LeA
235	91	15	8	8	GalNAcα1-3(Fucα1-2)Galβ-sp3	Atri	Atri
247	91	26	20	9	GlcNAcβ1-3Galβ1-3GalNAcα-sp3		GN3'TF
259	91	21	15	9	Galβ1-4(Galβ1-3)GlcNAcβ-sp3		(Ab)2-3,4GN
324	91	24	19	10	Neu5Acα2-6Galβ1-3(6-O-Su)GlcNAcβ-sp3		6'SiaLeC6Su
360	91	26	19	8	Galα1-3(Fucα1-2)Galβ1-4GlcNAcβ-sp3	B (type 2)	Btype2
37	91	3	2	2	3-O-Su-Galβ-sp3		bA3Su
429	91	30	30	15	Neu5Acα2-3(6-O-Su)Galβ1-4(Fucα1-3)GlcNAcβ-sp3	6'-O-Su-SiaLex	SiaLeX6'Su
507	91	17	22	8	GalNAcα1-3GalNAcβ1-3Galα1-4Galβ1-4Glcβ-sp3	Fs-5	Fs-5
6	91	40	21	27	GalNAcβ-sp3		bAN
901	91	15	9	9	biot-CMG2-NH2		biot-CMG2
2219	90	31	21	17	Shigella flexneri Y_2		Sh. flexneri type Y_2
325	90	9	7	2	Crypted formula, available on request		Crypted formula
327	90	10	8	4	Crypted formula, available on request		Crypted formula
43	90	18	12	10	6-O-Su-GlcNAcβ-sp3		GN6Su
8002	90	20	4	17	Escherichia coli O148 LPS		E. coli O148 LPS
10	89	20	20	12	GlcNAcβ-sp3		GN
104	89	46	23	29	GalNAcβ1-3Galβ-sp3		ANb3A
110	89	23	14	13	Glcα1-4Glcβ-sp3	maltose	Malt2
116	89	24	15	23	GlcNAcβ1-4GlcNAcβ-sp3	chitobiose	Ch2
118	89	23	7	18	GlcNAcβ1-6GalNAcα-sp3	core 6	core6
1223	89	12	11	3	Escherichia coli O150		E. coli O150
1308	89	17	6	11	Providencia alcalifaciens O31		P. alcalifaciens O31
138	89	6	3	5	Crypted formula, available on request		Crypted formula
1408	89	12	13	7	Pseudomonas aeruginosa O2abc		P. aerginosa O2abc
145	89	9	15	3	Galβ1-3(6-O-Su)GlcNAcβ-sp3		LeC6Su
1607	89	12	9	3	Proteus mirabilis O16		P. mirabilis O16
177	89	18	9	9	3-O-Su-Galβ1-4(6-O-Su)GlcNAcβ-sp3		LN3'6Su2
203	89	29	23	19	Galβ1-4(6-O-Su)GlcNAcβ-sp2		LN6Su
208	89	34	17	17	Galβ1-3GlcNAcβ-sp4	Lec	LeC-Gly
220	89	23	14	13	Galα1-3Galβ1-4Glcβ-sp2		Aa3'Lac-C2
225	89	6	6	0	Galα1-4Galβ1-4GlcNAcβ-sp2	P1	P1
231	89	37	19	22	Galβ1-4GlcNAcβ1-3GalNAcα-sp3		LN3Tn
239	89	12	9	3	GalNAcβ1-3(Fucα1-2)Galβ-sp3		Fa2(ANb3)A
25	89	22	14	13	GalNAcβ-sp10		bAN-PEG2
269	89	23	9	14	Galβ1-3Galβ1-4Glcβ-sp4		Gal3'Lac
309	89	13	14	4	Neu5Acα2-6(Neu5Acα2-3)GalNAcα-sp3		Sia2-3,6Tn
3302	89	19	7	14	B5-2 Laminaran		Laminaran
336	89	24	11	15	Crypted formula, available on request		Crypted formula
338	89	18	8	19	Neu5Acα2-6Galβ1-3GalNAcα-sp3	6'-sialyl-TF	6'SiaTF
341	89	9	6	3	Neu5Acα2-3-(6-Su)Galβ1-4GlcNAcβ-sp2		6'Su3'SLN
384	89	21	13	10	Galβ1-4GlcNAcβ1-3Galβ1-4GlcNAcβ-sp2	i	LNb3'LN-C2
390	89	18	7	14	(Glcα1-4)4β-sp4	maltotetraose	(Ga4)4b
395	89	12	6	6	GlcNAcβ1-6(GlcNAcβ1-3)Galβ1-4GlcNAcβ-sp2	Tk	Tk
482	89	9	18	4	Galα1-3(Fucα1-2)Galβ1-3(Fucα1-4)GlcNAcβ-sp3	BLeb	BLeB
57	89	15	3	26	D-Ribβ -sp4		bRib
8003	89	26	16	12	Escherichia coli O168 LPS		E. coli O168 LPS
8009	89	24	19	6	Escherichia coli O58 LPS		E. coli O58 LPS
8011	89	32	12	26	Escherichia coli O150 LPS		E. coli O150 LPS
804	89	23	13	12	[Galβ1-4GlcNAcβ-OCH2CH2]2NH		LN_dimer
84	89	17	4	15	Galβ1-2Galβ-sp3		Ab2A
850	89	12	10	4	Galβ1-3(6-O-Su)GalNAcα-sp3		6SuTF
9001	89	18	9	17	Scleroglucan		Scleroglucan
918	89	0	0	0	Crypted formula, available on request		Crypted formula
1301	88	10	2	10	Providencia alcalifaciens O3		P. alcalifaciens O3
132	88	6	6	1	Galβ1-3GalNAcα-sp5	TF	TF-С8
139	88	15	6	10	Galβ1-4GlcNAcα-sp3		LNa
1405	88	9	6	4	Pseudomonas aeruginosa O13ac		P. aerginosa O13ac
1617	88	10	8	2	Proteus mirabilis O60		P. mirabilis O60
399	88	20	17	4	Crypted formula, available on request		Crypted formula
401	88	15	9	8	Galβ1-3GlcNAcβ1-3Galβ1-3GlcNAcβ-sp3		LeC3'LeC
501	88	12	7	8	Galβ1-3GalNAcβ1-3Galα1-4Galβ1-4Glcβ-sp4	Gb5	Gb5
1015	87	49	27	27	Salmonella enterica O42		S. enterica O42
107	87	12	5	8	GalNAcβ1-4GlcNAcβ-sp2	LacdiNAc	LacdiNAc-C2
1251	87	15	8	8	Escherichia coli O135		E. coli O135
1312	87	24	11	30	Providencia alcalifaciens O60		P. alcalifaciens O60
133	87	24	14	11	Crypted formula, available on request		Crypted formula
14	87	29	29	12	GlcN(Gc)β-sp4		bGN(Gc)
1602	87	12	8	5	Proteus mirabilis 1B-m		P. mirabilis 1B-m
1611	87	12	11	5	Proteus mirabilis O33		P. mirabilis O33
168	87	9	5	5	GlcNAcβ1-4Mur-L-Ala-D-i-Gln-Lys	GMDP-Lys	GMDPLys
179	87	15	12	6	6-O-Su-Galβ1-3(6-O-Su)GlcNAcβ-sp2		LeC6,6'Su2
181	87	9	2	19	3,4-O-Su2-Galβ1-4GlcNAcβ-sp3		LN3'4'Su2
204	87	12	20	6	4-O-Su-GalNAcβ1-4GlcNAcβ-sp2		LacdiNAc4'Su-C2
2102	87	21	13	13	Shigella dysenteriae type 11		Sh. dysenteriae type 11
248	87	12	6	26	GlcNAcβ1-3Galβ1-4Glcβ-sp2		GN3'Lac
271	87	9	6	17	Galβ1-6Galβ1-4Glcβ-sp4		Gal6'Lac
335	87	18	12	9	Neu5Acα2-3Galβ1-3-(6-O-Su)GlcNAcβ-sp3		3'SiaLeC6Su
387	87	28	18	15	Galβ1-4GlcNAcβ1-6Galβ1-4GlcNAcβ-sp2		LNb6'LN
442	87	15	10	10	Neu5Acα2-3 (GalNAcβ1-4)Galβ1-4Glcβ-sp4	GM2	GM2
46	87	20	7	17	6-H2PO3Glcβ-sp4	Glc6P	G6P
492	87	23	2	22	(Glcα1-6)5β-sp4	isomaltopentaose	(Ga6)5b
629	87	12	3	9	Trehalose-ethanolamine		Treh
8005	87	10	3	8	Escherichia coli O151 LPS		E. coli O151 LPS
808	87	13	7	9	Galα1-6Glcβ-sp3	melibiose	Aa6G-C3
9	87	15	11	5	Glcβ-sp3		bG
903	87	18	11	8	Crypted formula, available on request		Crypted formula
919	87	29	16	21	Crypted formula, available on request		Crypted formula
1012	86	13	16	3	Salmonella enterica O60		S. enterica O60
1221	86	9	4	6	Escherichia coli O130		E. coli O130
1806	86	13	9	8	Proteus vulgaris O4		P. vulgaris O4
2220	86	10	16	6	Shigella flexneri Yv		Sh. flexneri type Yv
251	86	39	21	25	GlcNAcβ1-4Galβ1-4GlcNAcβ-sp2		GN4'LN
253	86	22	12	15	GlcNAcβ1-6Galβ1-4GlcNAcβ-sp2		GN6'LN
8010	86	15	10	6	Escherichia coli O112ab LPS		E. coli O112ab LPS
81	86	24	16	15	Galα1-4GlcNAcβ-sp3		aLN
810	86	42	22	28	Crypted formula, available on request		Crypted formula
100	85	21	12	15	Galβ1-6Galβ-sp4		Ab6A
1002	85	7	17	1	Salmonella enterica O47-deAc		S. enterica O47deAc
1007	85	18	11	11	Salmonella enterica O17		S. enterica O17
1019	85	31	21	18	Salmonella enterica O44		S. enterica O44
1024	85	6	3	3	Cronobacter sakazakii G2356 O2		C. sakazakii G2356 O2
1027	85	3	0	5	Cronobacter sakazakii G2726 O3		C. sakazakii G2726 O3
103	85	12	7	11	GalNAcα1-3GalNAcα-sp3	core 5	core5
1213	85	12	7	7	Escherichia coli O99		E. coli O99
1227	85	12	4	16
1247	85	27	15	23	Escherichia coli O68		E. coli O68
1258	85	18	8	14	Escherichia coli O180		E. coli O180
140	85	24	16	16	Crypted formula, available on request		Crypted formula
1415	85	12	4	10	Pseudomonas aeruginosa O4ab		P. aerginosa O4ab
158	85	15	7	18	4-O-Su-Galβ1-4GlcNAcβ-sp2		LN4'Su-C2
16	85	40	22	22	Manα-sp3		aM
1601	85	15	6	9	Proteus mirabilis 12B-r		P. mirabilis 12B-r
1612	85	9	4	7	Proteus mirabilis O35		P. mirabilis O35
1615	85	24	16	13	Proteus mirabilis O58		P. mirabilis O58
1707	85	15	10	7	Proteus penneri 75		P. penneri 75
1809	85	18	11	11	Proteus vulgaris OX19		P. vulgaris OX19
192	85	23	16	11	GalNAcβ1-4(6-O-Su)GlcNAcβ-sp3		LacdiNAc6Su
2209	85	18	16	8	Shigella flexneri type 6		Sh. flexneri type 6
2221	85	17	14	3	Shigella flexneri Xv		Sh. flexneri type Xv
240	85	26	11	19	(Glcα1-4)3β-sp4	maltotriose	(Ga4)3b
246	85	18	11	11	GlcNAcβ1-2Galβ1-3GalNAcα-sp3		GN2'TF
2502	85	26	16	14	Heparin, MW7400		Heparin
252	85	23	11	16	GlcNAcβ1-4GlcNAcβ1-4GlcNAcβ-sp4	chitotriose	Ch3
263	85	15	7	10	(GalNAcβ-PEG2)3-β-DD		ANb-cluster
287	85	32	8	28	3-O-Su-Galβ1-3(Fucα1-4)GlcNAcβ-sp3	3'-O-Su-Lea	3'SuLeA
31	85	18	13	10	L-Araα-sp4		aAra
331	85	17	15	4	Neu5Gcα2-3Galβ1-3GlcNAcβ-sp3		3'SiaLeC(Gc)
361	85	15	7	10	Galα1-3(Fucα1-2)Galβ1-4GlcNAcβ-sp2	B (type 2)	Btype2-C2
389	85	17	3	29	GalNAcβ1-3Galα1-4Galβ1-4Glcβ-sp3	Gb4, P	Gb4
41	85	9	3	16	6-O-Su-GalNAcα-sp3		aAN6Su
420	85	21	13	10	4-O-SuGalβ1-4GlcNAcβ1-3Galβ1-4GlcNAcβ-sp3		(4'SuLN)3'LN
428	85	21	9	12	Neu5Acα2-3Galβ1-4(Fucα1-3)(6-O-Su-)GlcNAcβ-sp3	6-O-Su-SiaLex	SiaLeX6Su
431	85	18	10	10	Neu5Acα2-3Galβ1-4(2-O-Su-Fucα1-3)GlcNAcβ-sp3		SiaLeX2'''Su
484	85	32	23	15	GalNAcα1-3(Fucα1-2)Galβ1-3(Fucα1-4)GlcNAcβ-sp3	ALeb	ALeB
491	85	12	4	10	GalNAcα1-3(Fucα1-2)Galβ1-4(Fucα1-3)GlcNAcβ-sp3	ALey	ALeY
540	85	23	15	10	Galβ1-4(Fucα1-3)GlcNAcβ1-6(Neu5Acα2-6Galβ1-4GlcNAcβ1-3)Galβ1-4Glcβ-sp4	MSMFLNnH	MSMFLNnH
625	85	21	12	15	(GlcAβ1-4GlcNAcβ1-3)11-12-NH2-ol	hyaluronic acid	HyalU(11-12)-ol
78	85	6	21	4	Galα1-3GalNAcα-sp3	Tαα	Taa
8004	85	23	9	14	Escherichia coli O130 LPS		E. coli O130 LPS
852	85	19	9	13	GlcNAcβ1-4-[HOOC(CH3)CH]-3-O-GlcNAcα-sp4		6'SuTaa
86	85	13	3	11	Galβ1-3GlcNAcβ-sp2	Lec	LeC-C2
87	85	9	4	10	Galβ1-3Galβ-sp3		Ab3A
912	85	37	20	29	Crypted formula, available on request		Crypted formula
97	85	17	4	15	Galβ1-4GlcNAcβ-sp3	N-acetyllactosamine, LN	LN
1413	84	35	15	34	Pseudomonas aeruginosa O3(Habs 3)		P. aerginosa O3(Habs 3)
1008	83	12	5	8	Salmonella enterica O67		S. enterica O67
1010	83	20	14	9	Salmonella enterica O41		S. enterica O41
1017	83	18	10	18	Salmonella enterica O11		S. enterica O11
11	83	21	13	13	GlcNAcβ-sp2		GN-C2
114	83	23	8	16	GlcNAcβ1-3Manβ-sp4		GN3M
123	83	18	8	11	Crypted formula, available on request		Crypted formula
1305	83	9	5	9	Providencia rustigianii O11 capsular polysaccharide		P. rustigianii O11 CPS
1412	83	25	15	18	Pseudomonas aeruginosa O2adf		P. aerginosa O2adf
1606	83	12	13	5	Proteus mirabilis O13		P. mirabilis O13
1616	83	9	5	5	Proteus mirabilis O6		P. mirabilis O6
162	83	28	14	17	6-O-Su-Galβ1-4GlcNAcβ-sp2		LN6'Su-C2
17	83	19	15	5	Manα-sp4		aM-Gly
195	83	31	18	18	6-O-Su-GalNAcβ1-4-(3-O-Ac)GlcNAcβ-sp3		3Ac-LacdiNAc6'Su
2	83	9	20	6	Galα-sp3		aA
2003	83	3	3	2	Shigella boydii type 14		Sh. boydii type 14
223	83	26	18	13	Galα1-4Galβ1-4Glcβ-sp2	Pk, Gb3, GbOse3	Pk-C2
23	83	25	15	19	GalNAcβ-sp4		bAN-Gly
232	83	12	11	2	Galβ1-4GlcNAcβ1-6GalNAcα-sp3		LN6Tn
250	83	6	5	2	GlcNAcβ1-3Galβ1-4GlcNAcβ-sp3		GN3'LN
255	83	16	9	17	GlcNAcβ1-6(GlcNAcβ1-3)GalNAcα-sp3	core 4	core4
29	83	9	5	5	Fucβ-sp4		bF
290	83	26	13	14	Neu5Acα2-6(Galα1-3)GalNAcα-sp3		A3a(Sia)Tn
30	83	15	17	6	Glcβ-sp4		bG-Gly
3002	83	7	3	5	Yeast mannan (a)		Mannan
307	83	3	2	2	Crypted formula, available on request		Crypted formula
32	83	9	11	5	GalNGcβ-sp3		bANGc
322	83	7	3	16	Crypted formula, available on request		Crypted formula
3301	83	37	17	23	Laminaria hyperborea laminarin		Laminarin
333	83	9	8	2	Neu5Gcα2-3Galβ1-3-(6-O-Su)GlcNAcβ-sp3		3'SiaLeC(Gc)6Su
334	83	9	2	19	Neu5Gcα2-3Galβ1-4-(6-O-Su)GlcNAcβ-sp3		3'SLN(Gc)6Su
339	83	9	5	16	Crypted formula, available on request		Crypted formula
3501	83	23	15	13	Galactan-1 from flax bast fibre		Galactan-1
423	83	26	10	21	Neu5Acα2-3Galβ1-4(Fucα1-3)GlcNAcβ-sp3	SiaLex	SiaLeX
44	83	12	19	2	GlcAα-sp3	α-glucuronic acid	aGU
47	83	24	12	15	6-H2PO3Manα-sp3	Man6P	M6P
493	83	34	21	18	(GlcNAcβ1-4)5β-sp4	chitopentaose	Ch5
495	83	27	21	16	Manα1-6(Manα1-3)Manα1-6(Manα1-3)Manβ-sp4	Man5	(Ma)5b
50	83	29	17	15	Neu5Acβ-sp3		bSia
537	83	26	13	18	Neu5Aα2-3Galβ1-4GlcNAcβ1-3Galβ1-4Glcβ-sp4	LSTd	LSTd
75	83	12	8	5	Galα1-2Galβ-sp3		Aa2A
77	83	18	13	8	Galα1-3GalNAcβ-sp3		Tab
89	83	33	13	23	Galβ1-3GalNAcα-sp3	TF	TF
916	83	18	9	12	Crypted formula, available on request		Crypted formula
917	83	15	5	11	Crypted formula, available on request		Crypted formula
98	83	13	2	13	Galβ1-4GlcNAcβ-sp5	N-acetyllactosamine, LN	LN-C8
99	83	23	8	16	Galβ1-4GlcNAcβ-sp8	N-acetyllactosamine, LN	LN-PEG
166	82	26	19	15	GlcAβ1-6Galβ-sp3		GUb6A
1803	82	21	18	6	Proteus vulgaris O19ab		P. vulgaris O19ab
275	82	18	11	10	GalNAcβ1-3Galβ1-4GlcNAcβ-sp3		ANb3'LN
545	82	14	1	14	Crypted formula, available on request		Crypted formula
117	81	4	3	1	GlcNAcβ1-4GlcNAcβ-sp4	chitobiose	Ch2-Gly
12	81	20	11	19	GlcNAcβ-sp7		GN-Ph
1212	81	9	7	4	Escherichia coli O95		E. coli O95
1218	81	12	4	10	Escherichia coli O123		E. coli O123
1224	81	6	4	4	Escherichia coli O151		E. coli O151
1234	81	12	4	10	Escherichia coli O27		E. coli O27
1309	81	12	0	12	Providencia alcalifaciens O40		P. alcalifaciens O40
134	81	23	12	32	Crypted formula, available on request		Crypted formula
136	81	23	15	10	Crypted formula, available on request		Crypted formula
1402	81	9	0	9	Pseudomonas aeruginosa O10ac(F5)		P. aerginosa O10ac(F5)
1403	81	23	15	10	Pseudomonas aeruginosa O11ab		P. aerginosa O11ab
1404	81	24	12	18	Pseudomonas aeruginosa O13ab		P. aerginosa O13ab
1407	81	15	9	6	Pseudomonas aeruginosa O15		P. aerginosa O15
151	81	30	16	21	6-O-Su-Galβ1-3GalNAcα-sp3		TF6'Su
1609	81	12	7	7	Proteus mirabilis O28		P. mirabilis O28
1705	81	20	11	17	Proteus penneri 31		P. penneri 31
188	81	13	5	13	Crypted formula, available on request		Crypted formula
194	81	16	20	6	6-O-Su-GalNAcβ1-4GlcNAcβ-sp3		LacdiNAc6'Su
196	81	26	12	16	3-O-Su-GalNAcβ1-4(3-O-Su)-GlcNAcβ-sp3		LacdiNAc3,3'Su2
197	81	15	9	6	3,6-O-Su2-GalNAcβ1-4-GlcNAcβ-sp3		LacdiNAc3',6'Su2
199	81	21	12	15	4,6-O-Su2-GalNAcβ1-4-(3-O-Ac)GlcNAcβ-sp3		3Ac-LacdiNAc4',6'Su2
200	81	24	16	14	4-O-Su-GalNAcβ1-4GlcNAcβ-sp3		LacdiNAc4'Su
2002	81	9	6	3	Shigella boydii type 12		Sh. boydii type 12
201	81	21	10	13	3,4-O-Su2-GalNAcβ1-4-GlcNAcβ-sp3		LacdiNAc3',4'Su2
2013	81	4	9	1	Shigella boydii type X		Sh. boydii type X
2106	81	9	11	3	Shigella dysenteriae type 8		Sh. dysenteriae type 8
2213	81	14	11	3	Shigella flexneri type 1a		Sh. flexneri type 1a
226	81	9	0	9	Galα1-3(Fucα1-2)Galβ-sp3	Btri	Btri
24	81	18	10	10	GlcNAcα-sp3		GNa
278	81	12	9	3	GalNAcα1-3GalNAcβ1-3Galβ-sp3	Fs-3	Fs-3
289	81	4	0	5	Neu5Acα2-6(Galβ1-3)GalNAcα-sp3		6SiaTF
362	81	9	7	4	Galα1-3(Fucα1-2)Galβ1-3GalNAcα-sp3	B (type 3)	Btype3
364	81	25	12	16	Galα1-3Galβ1-4(Fucα1-3)GlcNAcβ-sp3	αGalLex	aGalLeX
370	81	29	18	13	GalNAcβ1-3(Fucα1-2)Galβ1-4GlcNAcβ-sp3		ANb3'(Fa2')LN
376	81	12	3	23	Galβ1-3GlcNAcβ1-3Galβ1-4Glcβ-sp4	N-acetyllacto-N-tetraose, LNT	LNT
381	81	10	7	5	Galβ1-3GlcNAcβ1-6Galβ1-4GlcNAcβ-sp2		LeCb6'LN
382	81	20	10	21	Galβ1-3GalNAcβ1-4Galβ1-4Glcβ-sp3	GA1, asialo-GM1	aGM1
398	81	15	8	11	Galβ1-3GlcN(Fm)β1-3Galβ1-3GlcNAcβ-sp3		LeC(Fm)3'LeC
403	81	22	12	18	Galβ1-3GlcNAcβ1-3Galβ1-4GlcNAcβ-sp2		LeC3'LN
425	81	30	16	28	Neu5Acα2-3Galβ1-4(Fucβ1-3)GlcNAcβ-sp3		bF-SiaLeX
502	81	20	13	11	(Glcα1-6)6β-sp4	maltohexaose	(Ga6)6b
52	81	9	12	4	Neu5Gcα-sp3		aNeu5Gc
536	81	20	13	11	Neu5Aα2-3Galβ1-3GlcNAcβ1-3Galβ1-4Glcβ-sp4	LSTa	LSTa
59	81	9	7	4	Crypted formula, available on request		Crypted formula
60	81	26	13	17	6-O-Su-Galβ-sp3		bA6Su
906	81	9	3	6	Crypted formula, available on request		Crypted formula
113	80	17	11	8	GlcNAcβ1-3GalNAcα-sp3	core 3	core3
1254	80	10	8	2	Escherichia coli O154		E. coli O154
2001	80	4	6	1	Shigella boydii type 10		Sh. boydii type 10
209	80	6	3	4	Crypted formula, available on request		Crypted formula
2104	80	26	10	19	Shigella dysenteriae type 4		Sh. dysenteriae type 4
480	80	32	19	26	Fucα1-2Galβ1-3GlcNAcβ1-3Galβ1-4GlcNAcβ-sp2	H(type 1) penta	Htype1LN
1004	79	12	8	5	Salmonella enterica O13		S. enterica O13
1011	79	20	10	11	Salmonella enterica O62		S. enterica O62
1020	79	10	2	11	Salmonella enterica O21		S. enterica O21
1026	79	7	5	3	Cronobacter sakazakii G2594 O4		C. sakazakii G2594 O4
1205	79	7	2	7	Escherichia coli O51		E. coli O51
1215	79	18	5	14	Escherichia coli O112ab		E. coli O112ab
1219	79	9	5	5	Escherichia coli O125		E. coli O125
1248	79	23	12	16	Escherichia coli O100		E. coli O100
1302	79	12	8	5	Providencia alcalifaciens O3_2 capsular polysaccharide		P. alcalifaciens O3 CPS
142	79	9	2	22	Crypted formula, available on request		Crypted formula
146	79	27	18	15	Galβ1-4(6-O-Su)Glcβ-sp2		Lac6Su
154	79	6	5	2	3-O-Su-Galβ1-3GlcNAcβ-sp3		LeC3'Su
1618	79	18	10	13	Proteus mirabilis OE		P. mirabilis OE
1701	79	17	9	12	Proteus penneri 107		P. penneri 107
1704	79	12	19	5	Proteus penneri 28		P. penneri 28
180	79	17	13	5	6-O-Su-Galβ1-4(6-O-Su)GlcNAcβ-sp2		LN66'Su2
1802	79	15	9	9	Proteus vulgaris 70/57 O44		P. vulgaris 70/57 O44
1807	79	15	9	9	Proteus vulgaris O46		P. vulgaris O46
2007	79	19	12	13	Shigella boydii type 18		Sh. boydii type 18
2008	79	18	9	12	Shigella boydii type 2		Sh. boydii type 2
2210	79	7	2	8	Shigella flexneri type 6b		Sh. flexneri type 6b
2216	79	9	14	2	Shigella flexneri type 5c		Sh. flexneri type 5c
228	79	15	9	9	Galβ1-2Galα1-3GlcNAcβ-sp3		Ab2Aa3GN
241	79	28	14	23	(Glcα1-6)3β-sp4	isomaltotriose	(Ga6)3b
262	79	20	12	13	Galβ1-3GalNAcβ1-3Galβ-sp4		Tbb-A
274	79	17	10	8	GalNAcα1-3Galβ1-4GlcNAcβ-sp3		ANa3'LN
293	79	15	10	8	Neu5Acα2-3Galβ1-4Glcβ-sp3	3'SL	3'SL
296	79	17	12	10	Neu5Acα2-6Galβ1-4Glcβ-sp4	6'SL	6'SL-Gly
305	79	15	19	8	Crypted formula, available on request		Crypted formula
306	79	26	13	14	9-NAc-Neu5Acα2-6Galβ1-4GlcNAcβ-sp3		9NAc-6'SLN
332	79	23	6	26	Crypted formula, available on request		Crypted formula
366	79	10	5	7	GalNAcα1-3(Fucα1-2)Galβ1-3GlcNAcβ-sp3	A (type 1)	Atype1
368	79	9	5	5	GalNAcα1-3(Fucα1-2)Galβ1-4GlcNAcβ-sp3	A (type 2)	Atype2
378	79	30	13	20	Crypted formula, available on request		Crypted formula
383	79	17	11	9	Galβ1-4GlcNAcβ1-3Galβ1-4Glcβ-sp4	N-acetyllacto-neo-tetraose, LNnT	LNnT
397	79	13	10	3	Galβ1-3GlcN(Fm)β1-3Galβ1-4GlcNAcβ-sp3		LeC(Fm)b3'LN
483	79	23	10	14	Galα1-3(Fucα1-2)Galβ1-4(Fucα1-3)GlcNAcβ-sp3	BLey	BLeY
509	79	29	17	15	Galβ1-3GalNAcβ1-4(Neu5Acα2-3)Galβ1-4Glcβ-sp4	GM1	GM1
627	79	20	14	9	(Siaα2-6Aβ1-4GNβ1-2Mα1)2-3,6-Mβ1-4GNβ1-4GNβ-sp4	YDS	11-OS
7	79	30	17	27	Glcα-sp3		aG
88	79	22	11	15	Galβ1-3GalNAcβ-sp3	Tββ	Tbb
13	78	30	16	20	GlcNAcβ-sp8		GN-PEG
1414	78	24	8	19	Pseudomonas aeruginosa O3ab		P. aerginosa O3ab
1605	78	14	9	6	Proteus mirabilis O11		P. mirabilis O11
191	78	9	7	2	6-P-Galβ1-4GlcNAcβ-sp2		LN6'P
2006	78	12	8	7	Shigella boydii type 17		Sh. boydii type 17
297	78	9	8	3	Crypted formula, available on request		Crypted formula
321	78	18	8	12	(Neu5Acα2-8)3-sp3	(Sia)3	(Sia)3
80	78	23	15	14	Galα1-3GlcNAcβ-sp3		Aa3GN
1023	77	7	1	6	Salmonella enterica 038		S. enterica O38
115	77	12	6	6	GlcNAcβ1-4GlcNAcβ-Asn	chitobiose-Asn	Ch2-Asn
1231	77	18	7	13	Escherichia coli O12		E. coli O12
1233	77	30	15	20	Escherichia coli O19ab		E. coli O19ab
1246	77	18	3	15	Escherichia coli O46		E. coli O46
1310	77	14	9	7	Providencia alcalifaciens O46-deAc		P. alcalifaciens O46deAc
156	77	16	8	10	3-O-Su-Galβ1-4GlcNAcβ-sp2		LN3'Su-C2
159	77	9	12	4	4-O-Su-Galβ1-4GlcNAcβ-sp3		LN4'Su
160	77	30	21	13	6-O-Su-Galβ1-3GlcNAcβ-sp2		LeC6'Su-C2
1702	77	6	3	3	Proteus penneri 113		P. penneri 113
1804	77	9	4	7	Proteus vulgaris O22		P. vulgaris O22
1808	77	14	8	6	Proteus vulgaris O65		P. vulgaris O65
183	77	10	7	5	4,6-O-Su2-Galβ1-4GlcNAcβ-sp2		LN4'6'Su2-C2
184	77	14	9	7	4,6-O-Su2-Galβ1-4GlcNAcβ-sp3		LN4'6'Su2
212	77	1	1	0	Crypted formula, available on request		Crypted formula
217	77	20	14	6	Fucα1-2Galβ1-3GalNAcα-sp3	H (type 3)	Htype3
2208	77	9	9	4	Shigella flexneri type 5b		Sh. flexneri type 5b
242	77	14	9	7	Crypted formula, available on request		Crypted formula
243	77	23	6	26	Crypted formula, available on request		Crypted formula
249	77	20	10	14	GlcNAcβ1-3Galβ1-4GlcNAcβ-sp2		GN3'LN-C2
276	77	19	5	16	GlcNAcβ1-4Galβ1-4GlcNAcβ-sp3		GN4'LN-C3
3	77	23	0	23	Galβ-sp3		bA
300	77	9	9	4	Neu5Acα2-6Galβ1-4GlcNAcβ-sp3	6'SLN	6'SLN
304	77	6	3	3	Neu5Gcα2-6Galβ1-4GlcNAcβ-sp3		6'SLN(Gc)
373	77	9	4	7	Galα1-3Galβ1-4GlcNAcβ1-3Galβ-sp3	Galili (tetra)	Galili4
392	77	8	0	9	GalNAcα1-3(Fucα1-2)Galβ1-3GalNAcα-sp3	A (type 3)	A(type 3)
435	77	23	14	9	Neu5Acα2-3Galβ1-4(2-O-Su-Fucα1-3)(6-O-Su-)GlcNAcβ-sp3		SiaLeX6,2'''Su2
440	77	6	4	4	Neu5Acβ2-6(Fucα1-2)Galβ1-4GlcNAcβ-sp		bSia6'Htype2
504	77	9	8	3	(Aβ1-4GNβ1-2Mα1)2-3,6-Mβ1-4GNβ1-4GNβ-sp4		9-OS
807	77	13	5	9	GlcNAcβ1-4GlcNAcα-sp4		Ch2a
85	77	19	5	16	Galβ1-3GlcNAcβ-sp3	Lec	LeC
96	77	20	17	3	Galβ1-4GlcNAcβ-sp2	N-acetyllactosamine, LN	LN-C2
Block	77	18	20	9
1203	76	18	12	10	Escherichia coli O44		E. coli O44
1220	76	19	21	8	Escherichia coli O127		E. coli O127
1232	76	14	10	9	Escherichia coli O14		E. coli O14
1245	76	26	16	15	Escherichia coli O40		E. coli O40
152	76	19	6	17	3-O-Su-Galβ1-4Glcβ-sp2	SM3	Lac3'Su
173	76	26	23	16	Neu5Acβ2-6GalNAcα-sp3		bSiaTn
187	76	10	5	6	Neu5Acα2-8Neu5Acα2-sp9	(Sia)2	(Sia)2Bn
2009	76	17	10	12	Shigella boydii type 6		Sh. boydii type 6
207	76	23	13	15	Crypted formula, available on request		Crypted formula
2211	76	4	1	4	Shigella flexneri type X		Sh. flexneri type X
227	76	29	16	22	Galα1-3(Fucα1-2)Galβ-sp5	Btri	Btri-C8
272	76	24	16	16	Neu5Acα2-3Galβ1-4Glcβ-sp4-Cit		3'SL-Cit
1018	75	20	16	5	Salmonella enterica O51		S. enterica O51
1241	75	19	11	32	Escherichia coli O81		E. coli O81
1306	75	11	8	6	Providencia alcalifaciens O12		P. alcalifaciens O12
149	75	13	6	12	GlсNAcβ1-4(6-O-Su)GlcNAcβ-sp2		Ch2-6Su
153	75	11	7	5	6-O-Su-Galβ1-4Glcβ-sp2		Lac6'Su
1613	75	11	5	14	Proteus mirabilis O38		P. mirabilis O38
1706	75	15	13	5	Proteus penneri 40		P. penneri 40
178	75	20	10	11	6-O-Su-Galβ1-4(6-O-Su)Glcβ-sp2		Lac6,6'Su2
1810	75	26	16	11	Proteus vulgaris TG251		P. vulgaris TG251
193	75	13	7	8	3-O-Su-GalNAcβ1-4GlcNAcβ-sp3		LacdiNAc3'Su
206	75	24	17	12	Neu5Gcα2-3Galβ-sp3		Neu5Gc3A
2212	75	8	6	3	Shigella flexneri type Y		Sh. flexneri type Y
295	75	17	11	9	Neu5Acα2-6Galβ1-4Glcβ-sp2	6'SL	6'SL-C2
302	75	9	13	5	Neu5Acβ2-6Galβ1-4GlcNAcβ-sp3		b6'SLN
319	75	17	13	5	Neu5Acα2-3-(6-O-Su)Galβ1-4GlcNAcβ-sp3		3'SLN6'Su
340	75	16	7	17	Crypted formula, available on request		Crypted formula
396	75	6	2	5	(GlcNAcβ1)3-3,4,6-GalNAcα-sp3		GN3-3,4,6Tn
419	75	11	5	11	3-O-SuGalβ1-4GlcNAcβ1-3Galβ1-4GlcNAcβ-sp3		(3'SuLN)3'LN
432	75	13	6	8	Neu5Acα2-3Galβ1-4(3-O-Su-Fucα1-3)GlcNAcβ-sp3		SiaLeX3'''Su
481	75	7	3	5	Galα1-3Gal$beta1-4GlcNAcβ1-3Galβ1-4Glcβ-sp4	Galili (penta)	Galili5
485	75	19	8	15	Crypted formula, available on request		Crypted formula
503	75	13	7	28	(GlcNAcβ1-4)6-sp4	chitohexaose	Ch6
55	75	17	11	9	3-O-Su-GlcNAcβ-sp3		GN3Su
632	75	14	8	9	(GlcAβ1-3GlcNAcβ1-4)13-NH(p-C6H4)CH2CH2NH2	hyaluronic acid	HyalU13-ol
76	75	23	7	17	Galα1-3Galβ-sp3	Bdi	Bdi
82	75	26	11	18	Galα1-4GlcNAcβ-sp8		aLN-PEG
9002	75	16	7	11	Curdlan		Curdlan
1202	74	20	11	13	Escherichia coli O15		E. coli O15
2201	74	16	4	13	Shigella flexneri type 2a		Sh. flexneri type 2a
2202	74	17	14	7	Shigella flexneri type 2b		Sh. flexneri type 2b
270	74	12	5	9	Galβ1-4Galβ1-4Glcβ-sp4		Gal4'Lac
298	74	11	7	6	Neu5Acα2-3Galβ1-4GlcNAcβ-sp3	3'SLN	3'SLN
303	74	20	14	10	Neu5Gcα2-3Galβ1-4GlcNAcβ-sp3		3'SLN(Gc)
326	74	1	1	20	Crypted formula, available on request		Crypted formula
48	74	12	4	9	Neu5Acα-sp3		Sia
498	74	21	10	16	Galβ1-4GlcNAcβ1-3Galβ1-4GlcNAcβ1-3Galβ1-4GlcNAcβ-sp3	(LN)3	(LNb3')3
505	74	17	11	10	(GNβ1-2Mα1)2-3,6-Mβ1-4GNβ1-4GNβ-sp4		7-OS
1013	73	20	3	21	Salmonella enterica O18		S. enterica O18
1022	73	11	5	13	Salmonella enterica O56		S. enterica O56
1208	73	14	9	7	Escherichia coli O58		E. coli O58
1504	73	8	4	11	Enterobacter cloacae G3421		E.cloacae G3421
1604	73	23	15	10	Proteus mirabilis HJ 4320		P. mirabilis HJ 4320
161	73	28	15	19	6-O-Su-Galβ1-3GlcNAcβ-sp3		LeC6'Su
171	73	9	4	7	Neu5Acα2-3GalNAcα-sp3		3-SiaTn
175	73	25	9	22	Crypted formula, available on request		Crypted formula
210	73	15	12	7	Crypted formula, available on request		Crypted formula
2101	73	10	5	9	Shigella dysenteriae type 1		Sh. dysenteriae type 1
2105	73	17	8	9	Shigella dysenteriae type 7		Sh. dysenteriae type 7
211	73	23	11	12	Crypted formula, available on request		Crypted formula
2204	73	10	8	4	Shigella flexneri type 3b		Sh. flexneri type 3b
221	73	19	9	13	Galα1-3Galβ1-4Glcβ-sp4		Aa3'Lac-Gly
2214	73	3	8	0	Shigella flexneri type 2c		Sh. flexneri type 2c
299	73	6	3	3	Neu5Acα2-3Galβ1-3GlcNAcβ-sp3	3'SiaLeC	3'SiaLeC
315	73	3	3	0	Neu5Acα2-3Galβ1-4-(6-O-Su)GlcNAcβ-sp3		3'SLN6Su
380	73	0	0	12	Crypted formula, available on request		Crypted formula
386	73	16	9	24	Crypted formula, available on request		Crypted formula
404	73	8	3	12	GalNAcα1-3Galβ1-4(Fucα1-3)GlcNAcβ-sp3	αGalNAcLex	ANaLeX
542	73	11	5	6	Galβ1-3GlcNAcβ1-3Galβ1-4(Fucα1-3)GlcNAcβ1-6(Galβ1-3GlcNAcβ1-3)Galβ1-4Glcβ-sp4	MF(1-3)iLNO	MF(1-3)iLNO
800	73	16	5	15	Crypted formula, available on request		Crypted formula
915	73	29	12	19	Crypted formula, available on request		Crypted formula
167	72	23	13	15	GlcNAcβ1-4-[HOOC(CH3)CH]-3-O-GlcNAcβ-sp4	GlcNAc-Mur	GN-Mur
174	72	11	9	5	Neu5Gcα2-6GalNAcα-sp3		Neu5GcTn
499	72	8	4	4	Galβ1-4GlcNAcβ1-6(Galβ1-4GlcNAcβ1-3)Galβ1-4GlcNAcβ-sp2	I	LN2-3',6'LN
53	72	21	10	28	Crypted formula, available on request		Crypted formula
534	72	20	13	12	Neu5Acα2-6Galβ1-4GlcNAcβ1-3Galβ1-4GlcNAcβ-sp3		6'SLN-LN
54	72	8	6	5	9-NAc-Neu5Acα-sp3		9NAcSia
809	72	11	6	17	GalNAcβ1-3GalNAcα-sp3		ANb3ANa
902	72	21	12	13	Crypted formula, available on request		Crypted formula
1216	71	10	3	8	Escherichia coli O118		E. coli O118
1217	71	5	4	2	Escherichia coli O119		E. coli O119
1236	71	22	7	17
258	71	16	4	23	Manα1-6(Manα1-3)Manβ-sp4	Man3	(Ma)3b
266	71	29	10	20	Galα1-4Galβ1-4GlcNAcβ-sp3	P1	P1
310	71	12	10	5	Crypted formula, available on request		Crypted formula
320	71	8	7	2	4-O-Su-Neu5Acα2-3-(6-O-Su)Galβ1-4GlcNAcβ-sp3		3'SLN6',4''Su2
4	71	8	4	5	GalNAcα1-OSer	Tn-Ser	TnSer
434	71	16	4	14	Neu5Acα2-8Neu5Acα2-3Galβ1-4Glcβ-sp4	GD3	GD3
488	71	21	9	20	Galβ1-4GlcNAcβ1-6(Galβ1-4GlcNAcβ1-3)GalNAcα-sp3		LN2-3,6Tn
1014	70	20	7	16	Salmonella enterica O59		S. enterica O59
1204	70	17	14	7	Escherichia coli O49		E. coli O49
15	70	26	12	20	HOCH2(HOCH)4CH2NH2	aminoglucitol	glucitol
190	70	14	7	12	Galβ1-4-(6-P)GlcNAcβ-sp2		LN6P
2004	70	20	12	9	Shigella boydii type 15		Sh. boydii type 15
2005	70	14	7	9	Shigella boydii type 16		Sh. boydii type 16
205	70	19	6	16	Neu5Acα2-6GalNAcβ-sp3		6SiaANb
2215	70	17	4	18	Shigella flexneri 4av		Sh. flexneri 4av
222	70	23	13	12	Galα1-3Galβ1-4GlcNAcβ-sp3	Galili (tri)	Galili3
245	70	20	11	16	Crypted formula, available on request		Crypted formula
291	70	11	8	18	Neu5Acβ2-6(Galβ1-3)GalNAcα-sp3		b6SiaTF
294	70	23	12	12	Neu5Acα2-3Galβ1-4Glcβ-sp4	3'SL	3'SL-Gly
527	70	11	10	3	Neu5Acα2-3Galβ1-4GlcNAcβ1-3Galβ1-4GlcNAcβ-sp2		3'SLN-LN
530	70	14	7	12	(Neu5Acα2-3Galβ1)2-3,4-GlcNAcβ-sp3		(Sia3A)2-3,4GN
851	70	38	15	24	Galα1-3(6-O-Su)GalNAcα-sp3		6SuTaa
1016	69	9	2	15	Salmonella enterica O52		S. enterica O52
1253	69	12	17	6	Escherichia coli O153		E. coli O153
164	69	8	5	3	GlcAβ1-3GlcNAcβ-sp3		GUb3GN
172	69	16	5	21	Neu5Acα2-6GalNAcα-sp3	SiaTn	SiaTn
2103	69	20	11	9	Shigella dysenteriae type 3		Sh. dysenteriae type 3
508	69	27	10	21	GalNAcβ1-3(Fucα1-2)Galβ1-4(Fucα1-3)GlcNAcβ-sp3		ALeYb
1608	68	14	9	8	Proteus mirabilis O23		P. mirabilis O23
2107	68	14	9	8	Shigella dysenteriae type 9		Sh. dysenteriae type 9
213	68	20	6	18	Neu5Acβ2-6Galβ-sp3		6bSiaA
2206	68	8	2	12	Shigella flexneri type 4b		Sh. flexneri type 4b
388	68	2	2	1	Galβ1-4GlcNAcβ1-6(Galβ1-3)GalNAcα-sp3		LNb6TF
437	68	11	9	5	GalNAcα1-3(Fucα1-2)Galβ1-3GalNAcβ-sp3	A(type 4)	A(type 4)
489	68	11	6	20	Galβ1-4GlcNAcβ1-3(GlcNAcβ1-6)Galβ1-4GlcNAcβ-sp2		LN3'(GN6')LN
490	68	8	5	4	Galβ1-4GlcNAcβ1-6(GlcNAcβ1-3)Galβ1-4GlcNAcβ-sp2		LN6'(GN3')LN
1230	66	18	9	10	Escherichia coli O10a10b		E. coli O10a10b
1238	66	14	7	15	Escherichia coli O41		E. coli O41
1418	66	21	14	23	Pseudomonas aeruginosa O9ad		P. aerginosa O9ad
379	66	11	7	6	Galβ1-3GlcNAcβ1-3Galβ1-4GlcNAcβ-sp3		LeCb3'LN
318	64	9	2	19	Neu5Acα2-6Galβ1-4-(6-O-Su)GlcNAcβ-sp3		6'SLN6Su
