# Supplementary material for: Characterization of novel bangle lectin from Photorhabdus asymbiotica with dual sugar-binding specificity and its effect on host immunity
Source: PLoS Pathog. 2017 Aug 14;13(8):e1006564. doi: 10.1371/journal.ppat.1006564 (PMC5584973; doi:10.1371/journal.ppat.1006564)
Supplement: S2 Table — (XLSX) [file ppat.1006564.s002.xlsx]

## Sheet: List1
Supporting table S2. Glycan array - raw data.
Index	Array Row	Array Column	Spot Row	Spot Column	Name	ID	X	Y	Diameter	F Pixels	B Pixels	Footprint	Flags	Ch1 Median	Ch1 Mean	Ch1 SD	Ch1 B Median	Ch1 B Mean	Ch1 B SD	Ch1 % > B + 1 SD	Ch1 % > B + 2 SD	Ch1 F % Sat.	Ch1 Median - B	Ch1 Mean - B	Ch1 SignalNoiseRatio
1	1	1	1	1	102	1	1476	4873	99	91	709	0	1	93	97	14.84	93	92	18.47	23.1	0	0	0	4	5.03
2	1	1	1	2	83	2	1885	4873	99	86	694	0	1	104	109	22.47	97	100	20.7	22.1	17.4	0	7	12	5.02
3	1	1	1	3	909	3	2290	4873	99	90	693	0	1	93	90	13.34	93	93	19.53	4.4	0	0	0	-2	4.76
4	1	1	1	4	535	4	2700	4873	99	97	695	0	1	108	110	20.61	93	94	16.45	36.1	23.7	0	15	17	6.56
5	1	1	1	5	528	5	3109	4873	99	85	694	0	1	108	107	19.87	108	114	23.92	14.1	0	0	0	0	4.51
6	1	1	1	6	491	6	3514	4873	99	85	707	0	1	97	99	14.74	97	100	22.77	8.2	0	0	0	2	4.26
7	1	1	1	7	438	7	3924	4873	99	94	700	0	1	101	134	66.23	89	93	18.68	48.9	34	0	12	45	5.41
8	1	1	1	8	420	8	4333	4873	99	88	695	0	1	112	119	21.47	104	107	17.23	36.4	22.7	0	8	15	6.5
9	1	1	1	9	389	9	4738	4873	99	86	696	0	1	151	161	34.75	110	115	18.71	91.9	53.5	0	41	51	8.07
10	1	1	1	10	372	10	5148	4873	99	94	697	0	1	120	127	33.6	104	107	22.21	42.6	25.5	0	16	23	5.4
11	1	1	1	11	338	11	5557	4873	99	85	689	0	1	124	130	31.07	128	132	30.41	17.6	7.1	0	-3	2	4.08
12	1	1	1	12	322	12	5962	4873	99	90	707	0	1	104	108	20.13	108	110	17.41	13.3	13.3	0	-3	0	5.97
13	1	1	1	13	144	13	6372	4873	99	92	689	0	1	106	109	16.49	112	112	16.72	7.6	3.3	0	-5	-2	6.34
14	1	1	1	14	1222	14	6725	4859	99	91	693	0	1	104	114	25.05	108	107	18.75	36.3	7.7	0	-3	6	5.55
15	1	1	1	15	1206	15	7186	4873	99	84	684	0	1	174	175	32.38	108	110	18.49	95.2	81	0	66	67	9.41
16	1	1	1	16	1017	16	7596	4873	99	94	711	0	1	104	101	19.07	101	105	20.3	14.9	0	0	3	0	5.12
17	1	1	1	17	1001	17	8005	4873	99	86	694	0	1	116	111	14.63	104	104	20.33	7	1.2	0	12	7	5.71
18	1	1	1	18	57	18	8410	4873	99	84	692	0	1	124	124	19.34	104	107	19.94	52.4	16.7	0	20	20	6.22
19	1	1	1	19	38	19	8820	4873	99	95	696	0	1	128	130	33.51	108	110	19.76	51.6	34.7	0	20	22	6.48
20	1	1	1	20	18	20	9229	4873	99	86	696	0	1	132	126	24.5	104	106	19.19	69.8	24.4	0	28	22	6.88
21	1	1	1	21	1	21	9623	4844	99	91	686	0	3	29416	28513	7908.98	135	137	27.59	100	100	0	29281	28378	1066.31
22	1	1	2	1	3502	22	1476	5310	99	91	715	0	1	89	91	13.44	85	88	15.69	29.7	3.3	0	4	6	5.67
23	1	1	2	2	2217	23	1885	5310	99	90	692	0	1	112	106	18.04	89	90	15.89	55.6	23.3	0	23	17	7.05
24	1	1	2	3	263	24	2290	5310	99	94	698	0	1	89	90	14.73	89	90	15.6	12.8	0	0	0	1	5.7
25	1	1	2	4	247	25	2700	5310	99	91	693	0	1	85	88	18.98	93	93	15.25	13.2	0	0	-7	-4	5.57
26	1	1	2	5	229	26	3109	5310	99	92	706	0	1	112	109	14.09	101	100	19.92	16.3	0	0	11	8	5.62
27	1	1	2	6	214	27	3514	5310	99	92	707	0	1	99	106	15.93	93	95	19.42	22.8	12	0	6	13	5.1
28	1	1	2	7	1416	28	3924	5310	99	92	702	0	1	91	97	27.55	108	105	20.65	10.9	7.6	0	-16	-10	4.41
29	1	1	2	8	1312	29	4333	5310	99	92	688	0	1	137	139	24.34	147	150	27.27	5.4	0	0	-9	-7	5.02
30	1	1	2	9	1255	30	4738	5310	99	91	688	0	1	135	135	17.87	128	128	22.11	23.1	3.3	0	7	7	6.1
31	1	1	2	10	1239	31	5148	5310	99	91	712	0	1	104	107	18.75	112	115	24.27	6.6	0	0	-7	-4	4.29
32	1	1	2	11	137	32	5557	5310	99	93	694	0	1	135	141	24.24	112	115	20.62	61.3	24.7	0	23	29	6.55
33	1	1	2	12	120	33	5962	5310	99	93	702	0	1	139	154	37.72	101	105	19.88	72	49.5	0	38	53	6.99
34	1	1	2	13	304	34	6372	5310	99	89	697	0	1	89	92	18.89	108	109	18.02	3.4	1.1	0	-18	-15	4.94
35	1	1	2	14	288	35	6781	5310	99	89	693	0	1	101	103	15.73	93	94	19.04	32.6	4.5	0	8	10	5.31
36	1	1	2	15	2203	36	7186	5310	99	91	702	0	1	120	119	20.47	104	106	21.21	38.5	13.2	0	16	15	5.66
37	1	1	2	16	2007	37	7596	5310	99	91	699	0	1	97	100	21.52	101	98	19.4	20.9	0	0	-3	0	5
38	1	1	2	17	1801	38	8005	5310	99	89	697	0	1	101	104	14.4	101	101	18.6	25.8	0	0	0	3	5.43
39	1	1	2	18	1610	39	8410	5310	99	97	699	0	1	108	116	39.56	97	98	17.58	41.2	28.9	0	11	19	6.14
40	1	1	2	19	198	40	8820	5310	99	91	701	0	1	116	119	18.88	104	106	20.6	30.8	13.2	0	12	15	5.63
41	1	1	2	20	181	41	9229	5310	99	89	691	0	1	112	111	18.51	97	99	17.29	48.3	14.6	0	15	14	6.48
42	1	1	2	21	165	42	9634	5310	99	90	690	0	1	128	123	27.9	93	95	20.07	58.9	44.4	0	35	30	6.38
43	1	1	3	1	106	43	1476	5746	99	94	702	0	1	93	95	15.7	85	90	19.03	28.7	4.3	0	8	10	4.89
44	1	1	3	2	87	44	1885	5746	99	86	707	0	1	97	99	11.72	93	93	16.31	20.9	0	0	4	6	5.95
45	1	1	3	3	913	45	2290	5746	99	88	689	0	1	97	94	15.14	89	90	16.11	26.1	0	0	8	5	6.02
46	1	1	3	4	630	46	2700	5746	99	93	694	0	1	101	104	24.32	89	89	13.96	49.5	28	0	12	15	7.24
47	1	1	3	5	534	47	3109	5746	99	84	703	0	1	85	91	16.58	101	99	19.37	2.4	0	0	-15	-9	4.39
48	1	1	3	6	496	48	3515	5690	99	91	692	0	1	108	117	20.17	108	133	137.85	0	0	0	0	9	0.78
49	1	1	3	7	442	49	3924	5746	99	90	715	0	1	116	119	25.29	108	109	19.77	41.1	13.3	0	8	11	5.87
50	1	1	3	8	428	50	4333	5746	99	86	706	0	1	124	121	25.21	132	133	26.06	8.1	1.2	0	-7	-10	4.76
51	1	1	3	9	395	51	4738	5746	99	86	705	0	1	132	130	23.16	120	121	20.21	41.9	3.5	0	12	10	6.53
52	1	1	3	10	376	52	5148	5746	99	90	686	0	1	112	114	17.59	101	101	18.05	36.7	8.9	0	11	13	6.21
53	1	1	3	11	359	53	5557	5746	99	85	691	0	1	104	104	17.57	104	108	19.82	14.1	0	0	0	0	5.25
54	1	1	3	12	326	54	5962	5746	99	88	698	0	1	132	135	20.78	116	118	24.27	38.6	8	0	16	19	5.44
55	1	1	3	13	151	55	6372	5746	99	92	693	0	1	124	125	21.75	101	104	17.57	69.6	34.8	0	23	24	7.06
56	1	1	3	14	1227	56	6781	5746	99	87	699	0	1	174	174	32.96	93	96	16.78	96.6	93.1	0	81	81	10.37
57	1	1	3	15	1211	57	7186	5746	99	85	702	0	1	120	119	17.86	101	101	18.24	52.9	16.5	0	19	18	6.58
58	1	1	3	16	1022	58	7596	5746	99	89	693	0	1	120	122	21.61	93	96	18.35	61.8	38.2	0	27	29	6.54
59	1	1	3	17	1006	59	8005	5746	99	91	716	0	1	108	118	30.34	101	103	21.55	35.2	25.3	0	7	17	5.01
60	1	1	3	18	71	60	8410	5746	99	88	688	0	1	116	120	20.97	97	97	16.27	64.8	25	0	19	23	7.13
61	1	1	3	19	46	61	8820	5746	99	92	705	0	1	116	120	20.52	101	102	17.91	48.9	25	0	15	19	6.48
62	1	1	3	20	23	62	9229	5746	99	86	696	0	1	106	106	19.28	97	99	16.85	32.6	12.8	0	9	9	6.29
63	1	1	3	21	6	63	9634	5746	99	85	691	0	1	116	121	22.83	101	101	18.8	49.4	27.1	0	15	20	6.17
64	1	1	4	1	8001	64	1476	6187	99	90	688	0	1	108	119	30.14	79	100	31.53	43.3	20	0	29	40	3.42
65	1	1	4	2	2221	65	1885	6187	99	86	694	0	1	85	87	13.57	85	88	19.1	5.8	0	0	0	2	4.45
66	1	1	4	3	268	66	2311	6190	99	92	707	0	3	141	703	893.59	85	88	16.62	84.8	68.5	0	56	618	8.48
67	1	1	4	4	251	67	2700	6187	99	92	694	0	1	116	113	18.78	93	95	16.22	64.1	25	0	23	20	7.15
68	1	1	4	5	234	68	3109	6187	99	86	690	0	1	116	120	24.04	104	109	21.19	32.6	15.1	0	12	16	5.47
69	1	1	4	6	215	69	3514	6187	99	89	694	0	1	124	133	23.6	108	107	15.93	57.3	30.3	0	16	25	7.78
70	1	1	4	7	1502	70	3924	6187	99	93	700	0	1	116	119	18.85	104	103	19.3	39.8	17.2	0	12	15	6.01
71	1	1	4	8	1404	71	4333	6187	99	85	697	0	1	120	132	41.07	101	98	15.7	52.9	34.1	0	19	31	7.65
72	1	1	4	9	1259	72	4738	6187	99	84	698	0	1	112	131	48.7	101	101	17.67	44	33.3	0	11	30	6.34
73	1	1	4	10	1243	73	5148	6187	99	91	704	0	1	128	131	27.48	97	95	17.81	71.4	45.1	0	31	34	7.19
74	1	1	4	11	142	74	5557	6187	99	84	684	0	1	120	118	17.52	108	112	22.63	26.2	0	0	12	10	5.3
75	1	1	4	12	125	75	5962	6187	99	89	696	0	1	178	179	28.42	120	121	25.12	86.5	55.1	0	58	59	7.09
76	1	1	4	13	309	76	6372	6187	99	90	688	0	1	108	108	18.44	101	102	18.17	30	7.8	0	7	7	5.94
77	1	1	4	14	293	77	6781	6187	99	84	702	0	1	118	118	27.16	89	93	19.49	54.8	39.3	0	29	29	6.06
78	1	1	4	15	2208	78	7186	6187	99	89	698	0	1	85	84	14.49	101	101	17.76	0	0	0	-15	-16	4.79
79	1	1	4	16	2012	79	7596	6187	99	89	693	0	1	108	107	19.79	93	94	17.61	46.1	9	0	15	14	6.13
80	1	1	4	17	1806	80	8005	6187	99	86	683	0	1	112	114	20.75	93	93	18.65	54.7	24.4	0	19	21	6.01
81	1	1	4	18	1615	81	8410	6187	99	89	688	0	1	97	97	19.07	93	94	18.98	23.6	6.7	0	4	4	5.11
82	1	1	4	19	203	82	8820	6187	99	93	688	0	1	108	109	15.89	101	100	17.04	25.8	8.6	0	7	8	6.34
83	1	1	4	20	187	83	9229	6187	99	88	695	0	1	75	75	13.39	97	96	18.05	0	0	0	-21	-21	4.15
84	1	1	4	21	170	84	9634	6187	99	87	686	0	1	97	95	15.67	97	99	18.85	12.6	2.3	0	0	-1	5.15
85	1	1	5	1	112	85	1476	6628	99	90	703	0	1	101	104	18.26	93	93	16.14	32.2	14.4	0	8	11	6.26
86	1	1	5	2	93	86	1885	6628	99	84	692	0	1	103	103	18.51	85	86	15.16	61.9	20.2	0	18	18	6.8
87	1	1	5	3	917	87	2290	6628	99	88	691	0	1	81	82	17.96	85	86	16.87	13.6	0	0	-3	-2	4.8
88	1	1	5	4	901	88	2700	6628	99	92	710	0	1	97	101	26.26	93	92	17.06	33.7	18.5	0	4	8	5.69
89	1	1	5	5	539	89	3109	6628	99	86	691	0	1	116	126	27.99	101	101	17.39	48.8	33.7	0	15	25	6.67
90	1	1	5	6	501	90	3514	6628	99	87	700	0	1	108	108	18.92	93	93	18.54	35.6	10.3	0	15	15	5.82
91	1	1	5	7	482	91	3924	6628	99	91	710	0	1	97	99	19.57	93	92	16.95	26.4	11	0	4	6	5.72
92	1	1	5	8	433	92	4333	6628	99	84	689	0	1	120	138	56.73	93	93	15.44	67.9	48.8	0	27	45	7.77
93	1	1	5	9	399	93	4738	6628	99	85	693	0	1	116	114	18.59	101	105	19.95	45.9	0	0	15	13	5.82
94	1	1	5	10	380	94	5148	6628	99	93	694	0	1	108	107	17.79	97	98	17.96	31.2	4.3	0	11	10	6.01
95	1	1	5	11	363	95	5557	6628	99	84	697	0	1	114	113	10.8	101	104	21.24	22.6	0	0	13	12	5.37
96	1	1	5	12	330	96	5962	6628	99	85	690	0	1	143	157	57.02	108	111	23.91	60	38.8	0	35	49	5.98
97	1	1	5	13	154	97	6372	6628	99	91	690	0	1	108	122	47.01	93	94	18.44	48.4	35.2	0	15	29	5.86
98	1	1	5	14	1231	98	6781	6628	99	84	688	0	1	81	82	21.16	93	95	19.73	14.3	0	0	-11	-10	4.1
99	1	1	5	15	1214	99	7186	6628	99	86	694	0	1	126	121	15.87	93	93	17.37	62.8	50	0	33	28	7.25
100	1	1	5	16	1025	100	7596	6628	99	89	695	0	1	104	112	35.15	89	88	17.33	36	30.3	0	15	23	6
101	1	1	5	17	1009	101	8005	6628	99	86	698	0	1	93	88	19.13	89	92	20.67	14	0	0	4	0	4.5
102	1	1	5	18	74	102	8410	6628	99	86	695	0	1	279	267	77.69	85	85	18.05	100	97.7	0	194	182	15.46
103	1	1	5	19	49	103	8820	6628	99	91	686	0	1	112	115	26.21	95	97	19.1	45.1	27.5	0	17	20	5.86
104	1	1	5	20	26	104	9229	6628	99	89	692	0	1	93	102	32.14	89	93	17.71	42.7	25.8	0	4	13	5.25
105	1	1	5	21	10	105	9634	6628	99	86	692	0	1	101	98	18.48	97	96	17.22	23.3	0	0	4	1	5.86
106	1	1	6	1	8005	106	1476	7069	99	89	707	0	1	101	103	15.22	89	91	16.05	37.1	11.2	0	12	14	6.29
107	1	1	6	2	3001	107	1885	7069	99	84	689	0	1	81	91	21.58	93	93	16.86	20.2	10.7	0	-11	-1	4.8
108	1	1	6	3	272	108	2290	7069	99	86	702	0	1	89	96	23.4	89	89	16.9	27.9	11.6	0	0	7	5.27
109	1	1	6	4	255	109	2700	7069	99	92	698	0	1	104	102	17.08	93	93	16.99	38	3.3	0	11	9	6.12
110	1	1	6	5	239	110	3109	7069	99	84	686	0	1	89	90	15.24	93	95	17.1	11.9	0	0	-3	-2	5.2
111	1	1	6	6	220	111	3514	7069	99	87	686	0	1	108	102	18.79	89	91	16.85	50.6	13.8	0	19	13	6.41
112	1	1	6	7	1602	112	3924	7069	99	91	690	0	1	120	125	40.29	97	98	19.3	52.7	28.6	0	23	28	6.22
113	1	1	6	8	1408	113	4333	7069	99	85	691	0	1	93	94	17.58	89	92	17.42	21.2	8.2	0	4	5	5.34
114	1	1	6	9	1304	114	4738	7069	99	85	685	0	1	124	166	83.92	104	107	19.01	56.5	37.6	0	20	62	6.52
115	1	1	6	10	1247	115	5148	7069	99	89	707	0	1	151	163	39.75	101	103	20.27	85.4	60.7	0	50	62	7.45
116	1	1	6	11	804	116	5557	7069	99	86	695	0	1	134	137	37.8	112	112	22.59	50	33.7	0	22	25	5.93
117	1	1	6	12	129	117	5962	7069	99	86	695	0	1	134	159	68.9	93	99	22.17	96.5	46.5	0	41	66	6.04
118	1	1	6	13	316	118	6372	7069	99	90	696	0	1	225	484	359.95	97	98	16.47	100	90	0	128	387	13.66
119	1	1	6	14	296	119	6781	7069	99	85	702	0	1	101	101	12.65	89	90	17.04	35.3	5.9	0	12	12	5.93
120	1	1	6	15	2211	120	7186	7069	99	86	706	0	1	81	84	20.62	93	96	20.18	8.1	0	0	-11	-8	4.01
121	1	1	6	16	2102	121	7596	7069	99	94	703	0	1	77	81	16.11	89	90	18.46	8.5	0	0	-11	-7	4.17
122	1	1	6	17	1809	122	8005	7069	99	84	698	0	1	97	99	14.3	89	91	18.8	28.6	2.4	0	8	10	5.16
123	1	1	6	18	1618	123	8410	7069	99	87	686	0	1	93	91	23.4	81	83	15.33	39.1	18.4	0	12	10	6.07
124	1	1	6	19	206	124	8820	7069	99	94	702	0	1	89	88	18.26	89	93	18.59	24.5	0	0	0	0	4.79
125	1	1	6	20	190	125	9229	7069	99	85	690	0	1	66	73	17.96	93	92	15.79	4.7	0	0	-26	-19	4.18
126	1	1	6	21	173	126	9634	7069	99	87	696	0	1	89	93	25.64	93	92	15.97	29.9	18.4	0	-3	0	5.57
127	1	1	7	1	116	127	1476	7510	99	90	709	0	1	101	97	12.52	93	93	15.96	12.2	0	0	8	4	6.33
128	1	1	7	2	98	128	1885	7510	99	86	698	0	1	103	108	21.99	91	91	15.61	39.5	25.6	0	12	17	6.6
129	1	1	7	3	Block	129	2290	7510	99	86	700	0	1	77	81	12.09	85	87	17.73	9.3	0	0	-7	-3	4.34
130	1	1	7	4	905	130	2700	7510	99	92	703	0	1	104	102	13.25	89	93	18.03	34.8	3.3	0	15	13	5.77
131	1	1	7	5	Str	131	3162	7545	99	88	714	0	3	135	136	26.27	83	85	17.56	93.2	72.7	0	52	53	7.69
132	1	1	7	6	507	132	3514	7510	99	85	707	0	1	104	110	21.44	93	96	18.21	44.7	28.2	0	11	17	5.71
133	1	1	7	7	Str	133	3969	7544	99	93	695	0	3	132	133	21.73	104	102	22.96	64.5	20.4	0	28	29	5.75
134	1	1	7	8	436	134	4373	7547	99	90	698	0	3	132	144	60.68	89	90	18.74	70	51.1	0	43	55	7.04
135	1	1	7	9	404	135	4738	7510	99	87	704	0	1	104	106	16.73	97	97	16.7	24.1	11.5	0	7	9	6.23
136	1	1	7	10	384	136	5148	7510	99	91	698	0	1	93	95	18.95	101	102	22.07	12.1	0	0	-7	-5	4.21
137	1	1	7	11	368	137	5557	7510	99	86	692	0	1	101	103	19.19	101	99	19.68	23.3	0	0	0	2	5.13
138	1	1	7	12	334	138	5962	7510	99	85	686	0	1	116	123	28.37	89	90	18.49	71.8	36.5	0	27	34	6.27
139	1	1	7	13	160	139	6372	7510	99	90	697	0	1	101	100	17.53	93	96	18.09	28.9	3.3	0	8	7	5.58
140	1	1	7	14	1235	140	6781	7510	99	86	709	0	1	101	105	15.66	85	88	18.05	50	15.1	0	16	20	5.6
141	1	1	7	15	1218	141	7186	7510	99	88	699	0	1	95	95	20.97	85	85	16.24	39.8	19.3	0	10	10	5.85
142	1	1	7	16	1202	142	7596	7510	99	91	720	0	1	89	87	12.45	81	82	19.73	13.2	0	0	8	6	4.51
143	1	1	7	17	1013	143	8005	7510	99	85	701	0	1	73	77	12.07	89	92	16.4	1.2	0	0	-15	-11	4.45
144	1	1	7	18	78	144	8410	7510	99	87	713	0	1	89	87	16.64	81	81	19.16	21.8	3.4	0	8	6	4.65
145	1	1	7	19	53	145	8820	7510	99	92	687	0	1	106	106	21.66	89	93	20.04	46.7	13	0	17	17	5.29
146	1	1	7	20	30	146	9229	7510	99	85	695	0	1	97	97	16.23	89	90	15.79	22.4	9.4	0	8	8	6.14
147	1	1	7	21	14	147	9634	7510	99	87	695	0	1	81	83	19.63	97	98	19.8	8	0	0	-15	-13	4.09
148	1	1	8	1	8009	148	1476	7951	99	91	702	0	1	89	86	11.21	89	94	17.69	2.2	0	0	0	-2	5.03
149	1	1	8	2	3401	149	1885	7951	99	88	696	0	1	104	107	17.4	89	90	16.48	45.5	29.5	0	15	18	6.31
150	1	1	8	3	276	150	2290	7951	99	87	706	0	1	81	79	17.43	89	90	19.64	0	0	0	-7	-9	4.12
151	1	1	8	4	260	151	2700	7951	99	89	702	0	1	81	87	20.85	85	86	16.16	27	5.6	0	-3	2	5.01
152	1	1	8	5	243	152	3109	7951	99	86	693	0	1	118	120	20.98	97	103	27.84	40.7	2.3	0	21	23	4.24
153	1	1	8	6	225	153	3514	7951	99	87	710	0	1	89	91	14.5	93	95	19.91	9.2	0	0	-3	-1	4.47
154	1	1	8	7	1606	154	3924	7951	99	92	701	0	1	89	94	23.56	97	96	19.72	15.2	6.5	0	-7	-2	4.51
155	1	1	8	8	1412	155	4333	7951	99	85	703	0	1	112	116	15.57	89	93	19.67	51.8	22.4	0	23	27	5.69
156	1	1	8	9	1308	156	4738	7951	99	86	696	0	1	132	144	51.83	97	101	18.47	60.5	45.3	0	35	47	7.15
157	1	1	8	10	1251	157	5148	7951	99	91	695	0	1	139	143	17.62	112	119	27.48	49.5	15.4	0	27	31	5.06
158	1	1	8	11	808	158	5557	7951	99	88	693	0	1	120	133	43.57	104	107	26.31	43.2	27.3	0	16	29	4.56
159	1	1	8	12	133	159	5962	7951	99	84	703	0	1	120	120	17.87	101	100	20.69	46.4	9.5	0	19	19	5.8
160	1	1	8	13	321	160	6372	7951	99	93	699	0	1	81	84	22.57	101	101	17.76	7.5	1.1	0	-19	-16	4.56
161	1	1	8	14	300	161	6781	7951	99	88	697	0	1	73	73	21.33	89	93	19.49	2.3	0	0	-15	-15	3.75
162	1	1	8	15	2215	162	7186	7951	99	86	685	0	1	93	94	18.56	89	88	15.63	32.6	5.8	0	4	5	5.95
163	1	1	8	16	2106	163	7596	7951	99	91	704	0	1	85	87	11.96	77	76	16.86	27.5	0	0	8	10	5.04
164	1	1	8	17	2003	164	8005	7951	99	86	704	0	1	79	79	12.47	85	88	16.78	2.3	0	0	-5	-5	4.71
165	1	1	8	18	1704	165	8410	7951	99	87	696	0	1	89	88	14.06	85	84	17.08	17.2	0	0	4	3	5.21
166	1	1	8	19	210	166	8820	7951	99	92	686	0	1	85	89	16.67	85	85	15.89	32.6	4.3	0	0	4	5.35
167	1	1	8	20	194	167	9229	7951	99	85	694	0	1	89	91	18.42	85	84	16.52	27.1	10.6	0	4	6	5.39
168	1	1	8	21	177	168	9634	7951	99	86	692	0	1	89	91	16.28	93	92	18.03	10.5	0	0	-3	-1	4.94
169	1	2	1	1	102	169	10476	4873	99	92	694	0	1	141	145	29.8	120	121	18.29	55.4	40.2	0	21	25	7.71
170	1	2	1	2	83	170	10885	4873	99	87	692	0	1	120	128	23.97	116	114	18.96	27.6	13.8	0	4	12	6.33
171	1	2	1	3	909	171	11290	4873	99	88	699	0	1	128	122	16.95	112	110	22.64	33	0	0	16	10	5.65
172	1	2	1	4	535	172	11700	4873	99	90	710	0	1	124	123	19.82	108	110	18.57	44.4	13.3	0	16	15	6.68
173	1	2	1	5	528	173	12109	4873	99	86	693	0	1	108	114	23.97	104	107	18.86	32.6	18.6	0	4	10	5.73
174	1	2	1	6	491	174	12514	4873	99	89	690	0	1	124	127	19.91	108	110	19.46	48.3	19.1	0	16	19	6.37
175	1	2	1	7	438	175	12924	4873	99	92	703	0	1	128	168	92.28	108	109	18.16	55.4	39.1	0	20	60	7.05
176	1	2	1	8	420	176	13333	4873	99	89	693	0	1	97	105	25.32	108	111	20.42	18	4.5	0	-10	-2	4.75
177	1	2	1	9	389	177	13738	4873	99	84	699	0	1	124	122	18.88	108	110	18.62	45.2	4.8	0	16	14	6.66
178	1	2	1	10	372	178	14148	4873	99	89	695	0	1	151	156	33.57	112	114	19.62	80.9	47.2	0	39	44	7.7
179	1	2	1	11	338	179	14557	4873	99	85	700	0	1	97	99	13.69	104	104	17.93	3.5	0	0	-6	-4	5.41
180	1	2	1	12	322	180	14962	4873	99	85	700	0	1	108	116	24.36	112	111	17.84	25.9	16.5	0	-3	4	6.05
181	1	2	1	13	144	181	15372	4873	99	91	700	0	1	104	101	18.05	104	109	18.72	12.1	0	0	0	-2	5.55
182	1	2	1	14	1222	182	15781	4873	99	86	688	0	1	101	101	19.67	104	104	15.67	17.4	9.3	0	-2	-2	6.45
183	1	2	1	15	1206	183	16186	4873	99	86	691	0	1	182	178	37.96	104	104	16.28	89.5	80.2	0	78	74	11.18
184	1	2	1	16	1017	184	16698	4840	99	90	698	0	1	93	92	11.66	101	104	19.48	0	0	0	-7	-8	4.77
185	1	2	1	17	1001	185	17005	4873	99	88	693	0	1	110	110	17.27	104	106	17.37	28.4	5.7	0	6	6	6.33
186	1	2	1	18	57	186	17410	4873	99	88	693	0	1	128	124	21.01	112	112	14.66	51.1	14.8	0	16	12	8.73
187	1	2	1	19	38	187	17820	4873	99	91	696	0	1	132	133	14.43	116	117	16.47	49.5	9.9	0	16	17	8.02
188	1	2	1	20	18	188	18273	4877	99	93	707	0	1	112	116	24.18	120	119	15.79	20.4	9.7	0	-7	-3	7.09
189	1	2	1	21	1	189	18616	4846	99	84	691	0	3	35581	32476	8999.51	147	150	29.34	100	100	0	35434	32329	1212.79
190	1	2	2	1	3502	190	10476	5310	99	89	720	0	1	139	146	27.79	108	108	18.83	78.7	37.1	0	31	38	7.38
191	1	2	2	2	2217	191	10885	5310	99	92	697	0	1	116	121	26.32	101	101	17.4	46.7	20.7	0	15	20	6.67
192	1	2	2	3	263	192	11290	5310	99	94	690	0	1	101	99	17.47	93	97	19.44	17	5.3	0	8	6	5.2
193	1	2	2	4	247	193	11700	5310	99	91	707	0	1	116	118	19.64	101	101	18.68	48.4	18.7	0	15	17	6.21
194	1	2	2	5	229	194	12109	5310	99	93	716	0	1	112	112	15.33	93	96	18.43	52.7	15.1	0	19	19	6.08
195	1	2	2	6	214	195	12514	5310	99	89	688	0	1	132	141	30.18	120	122	23.94	39.3	22.5	0	12	21	5.51
196	1	2	2	7	1416	196	12924	5310	99	89	699	0	1	120	120	18.93	97	97	18.78	64	22.5	0	23	23	6.39
197	1	2	2	8	1312	197	13333	5310	99	90	699	0	1	126	125	22.22	97	98	18.35	72.2	35.6	0	29	28	6.87
198	1	2	2	9	1255	198	13738	5310	99	93	709	0	1	143	140	20.79	97	97	18.25	86	72	0	46	43	7.83
199	1	2	2	10	1239	199	14148	5310	99	91	693	0	1	116	119	16.99	101	100	17.39	45.1	16.5	0	15	18	6.67
200	1	2	2	11	137	200	14557	5310	99	90	693	0	1	116	117	19.17	93	93	16.45	58.9	32.2	0	23	24	7.05
201	1	2	2	12	120	201	14962	5310	99	90	696	0	1	124	122	27.19	97	100	18.68	54.4	25.6	0	27	25	6.64
202	1	2	2	13	304	202	15372	5310	99	97	706	0	1	73	76	13.77	85	89	17.13	9.3	0	0	-11	-8	4.26
203	1	2	2	14	288	203	15781	5310	99	91	701	0	1	128	128	17.64	97	97	16.68	79.1	48.4	0	31	31	7.67
204	1	2	2	15	2203	204	16186	5310	99	93	695	0	1	108	107	19.49	85	87	15.13	63.4	33.3	0	23	22	7.14
205	1	2	2	16	2007	205	16596	5310	99	91	709	0	1	89	85	14.18	89	92	15.37	5.5	0	0	0	-3	5.79
206	1	2	2	17	1801	206	17005	5310	99	90	710	0	1	97	96	15.08	89	90	15.97	32.2	4.4	0	8	7	6.07
207	1	2	2	18	1610	207	17410	5310	99	91	707	0	1	104	104	14.03	97	98	17.49	23.1	0	0	7	7	5.95
208	1	2	2	19	198	208	17820	5310	99	92	704	0	1	101	104	15.03	101	101	16.28	14.1	5.4	0	0	3	6.2
209	1	2	2	20	181	209	18241	5301	99	90	695	0	1	128	127	16.69	104	105	17.13	65.6	33.3	0	24	23	7.47
210	1	2	2	21	165	210	18634	5310	99	93	699	0	1	101	101	18.34	93	94	16.57	33.3	11.8	0	8	8	6.1
211	1	2	3	1	106	211	10476	5746	99	91	696	0	1	116	112	18.94	101	105	19.06	39.6	3.3	0	15	11	6.09
212	1	2	3	2	87	212	10885	5746	99	85	690	0	1	128	130	24	108	110	18.46	54.1	28.2	0	20	22	6.93
213	1	2	3	3	913	213	11290	5746	99	85	706	0	1	112	113	19.35	97	98	18.01	45.9	14.1	0	15	16	6.22
214	1	2	3	4	630	214	11700	5746	99	89	687	0	1	108	115	20.29	93	96	16.58	44.9	32.6	0	15	22	6.51
215	1	2	3	5	534	215	12109	5746	99	89	693	0	1	93	93	16.33	93	96	16.48	25.8	0	0	0	0	5.64
216	1	2	3	6	496	216	12514	5746	99	85	690	0	1	120	123	21.9	104	107	18.39	49.4	23.5	0	16	19	6.53
217	1	2	3	7	442	217	12924	5746	99	93	689	0	1	97	99	16.85	97	97	16.03	18.3	8.6	0	0	2	6.05
218	1	2	3	8	428	218	13333	5746	99	90	689	0	1	101	105	15.6	93	94	18.14	23.3	10	0	8	12	5.57
219	1	2	3	9	395	219	13738	5746	99	89	710	0	1	89	90	17.27	93	96	17.53	11.2	0	0	-3	-2	5.08
220	1	2	3	10	376	220	14148	5746	99	92	706	0	1	134	134	27.04	108	112	22.99	60.9	23.9	0	26	26	5.83
221	1	2	3	11	359	221	14557	5746	99	88	696	0	1	110	109	16.68	97	99	19.95	31.8	8	0	13	12	5.51
222	1	2	3	12	326	222	14962	5746	99	89	703	0	1	101	105	16.08	89	92	17.32	42.7	15.7	0	12	16	5.83
223	1	2	3	13	151	223	15372	5746	99	89	712	0	1	108	111	16.02	89	88	15.41	56.2	30.3	0	19	22	7.01
224	1	2	3	14	1227	224	15781	5746	99	88	696	0	1	112	114	16.36	93	94	18.09	62.5	19.3	0	19	21	6.19
225	1	2	3	15	1211	225	16186	5746	99	87	699	0	1	97	101	17.75	81	84	17.13	47.1	31	0	16	20	5.66
226	1	2	3	16	1022	226	16596	5746	99	90	689	0	1	104	106	17.08	93	93	16.83	38.9	10	0	11	13	6.18
227	1	2	3	17	1006	227	17005	5746	99	88	697	0	1	101	100	15.97	89	91	13.48	45.5	17	0	12	11	7.5
228	1	2	3	18	71	228	17410	5746	99	84	685	0	1	120	117	17.46	93	93	14.76	78.6	40.5	0	27	24	8.13
229	1	2	3	19	46	229	17820	5746	99	93	690	0	1	112	112	18.97	93	96	14.71	57	25.8	0	19	19	7.62
230	1	2	3	20	23	230	18229	5746	99	88	708	0	1	120	119	20.76	101	104	19.2	45.5	8	0	19	18	6.25
231	1	2	3	21	6	231	18634	5746	99	86	699	0	1	124	120	19.92	97	99	15.08	72.1	46.5	0	27	23	8.22
232	1	2	4	1	8001	232	10476	6187	99	89	697	0	1	132	200	146.62	104	107	24	58.4	33.7	0	28	96	5.5
233	1	2	4	2	2221	233	10885	6187	99	87	693	0	1	120	124	18.81	97	97	17.77	72.4	31	0	23	27	6.75
234	1	2	4	3	268	234	11351	6196	99	92	687	0	3	3883	3175	1266.41	93	92	17.35	100	100	0	3790	3082	223.75
235	1	2	4	4	251	235	11700	6187	99	91	690	0	1	97	99	19.7	89	90	15.71	37.4	15.4	0	8	10	6.17
236	1	2	4	5	234	236	12109	6187	99	84	713	0	1	110	113	22.9	93	94	19.66	54.8	20.2	0	17	20	5.6
237	1	2	4	6	215	237	12514	6187	99	84	692	0	1	124	126	29.19	101	101	18.56	63.1	40.5	0	23	25	6.68
238	1	2	4	7	1502	238	12924	6187	99	93	688	0	1	120	118	20.19	89	91	16.45	67.7	40.9	0	31	29	7.29
239	1	2	4	8	1404	239	13333	6187	99	85	694	0	1	101	98	15.59	97	94	19.65	7.1	0	0	4	1	5.14
240	1	2	4	9	1259	240	13738	6187	99	88	702	0	1	104	149	90.98	93	93	15.42	39.8	37.5	0	11	56	6.74
241	1	2	4	10	1243	241	14148	6187	99	91	689	0	3	135	148	38.13	104	104	19.96	71.4	45.1	0	31	44	6.76
242	1	2	4	11	142	242	14557	6187	99	87	691	0	1	108	110	17.69	108	109	22.16	10.3	0	0	0	2	4.87
243	1	2	4	12	125	243	14962	6187	99	84	703	0	1	116	123	23.21	93	93	16.07	69	36.9	0	23	30	7.22
244	1	2	4	13	309	244	15372	6187	99	90	692	0	1	89	90	17.76	89	89	18.12	23.3	0	0	0	1	4.91
245	1	2	4	14	293	245	15781	6187	99	86	701	0	1	93	92	13.33	93	91	15.59	4.7	0	0	0	0	5.96
246	1	2	4	15	2208	246	16186	6187	99	84	692	0	1	73	71	12.95	81	83	16.76	2.4	0	0	-7	-9	4.36
247	1	2	4	16	2012	247	16596	6187	99	94	698	0	1	89	88	11.32	93	91	15.39	0	0	0	-3	-4	5.78
248	1	2	4	17	1806	248	17005	6187	99	89	707	0	1	89	88	11.87	89	88	16.46	0	0	0	0	0	5.41
249	1	2	4	18	1615	249	17410	6187	99	86	696	0	1	85	87	13.9	93	95	16.73	4.7	0	0	-7	-5	5.08
250	1	2	4	19	203	250	17820	6187	99	92	693	0	3	112	114	21.34	93	94	16.14	52.2	20.7	0	19	21	6.94
251	1	2	4	20	187	251	18229	6187	99	88	708	0	1	77	78	16.33	101	100	15.68	0	0	0	-23	-22	4.91
252	1	2	4	21	170	252	18634	6187	99	86	686	0	1	101	104	12.75	104	106	17.71	9.3	0	0	-2	0	5.7
253	1	2	5	1	112	253	10476	6628	99	91	702	0	1	116	152	127.36	99	100	18.23	49.5	26.4	0	17	53	6.36
254	1	2	5	2	93	254	10885	6628	99	85	701	0	1	112	109	20.98	93	95	18.78	54.1	16.5	0	19	16	5.96
255	1	2	5	3	917	255	11290	6628	99	86	701	0	1	116	119	22.39	104	105	20.98	37.2	12.8	0	12	15	5.53
256	1	2	5	4	901	256	11700	6628	99	93	704	0	1	104	105	21.23	97	97	22.89	24.7	7.5	0	7	8	4.54
257	1	2	5	5	539	257	12109	6628	99	88	698	0	1	128	129	17.47	89	93	19	95.5	52.3	0	39	40	6.74
258	1	2	5	6	501	258	12514	6628	99	85	709	0	1	97	101	13.74	89	91	17.47	35.3	12.9	0	8	12	5.55
259	1	2	5	7	482	259	12924	6628	99	90	703	0	1	93	93	18.66	93	94	19.57	15.6	0	0	0	0	4.75
260	1	2	5	8	433	260	13333	6628	99	86	700	0	1	116	120	28.12	97	100	21	43	19.8	0	19	23	5.52
261	1	2	5	9	399	261	13738	6628	99	85	692	0	1	93	91	13.96	89	89	14.75	21.2	0	0	4	2	6.31
262	1	2	5	10	380	262	14148	6628	99	89	689	0	1	89	92	17	97	97	18.17	12.4	0	0	-7	-4	4.9
263	1	2	5	11	363	263	14557	6628	99	85	710	0	1	93	92	15.44	85	88	18.43	30.6	3.5	0	8	7	5.05
264	1	2	5	12	330	264	14962	6628	99	88	701	0	1	101	103	17.97	89	91	19.43	30.7	14.8	0	12	14	5.2
265	1	2	5	13	154	265	15372	6628	99	90	695	0	1	81	84	13.92	85	85	16.27	14.4	0	0	-3	0	4.98
266	1	2	5	14	1231	266	15781	6628	99	88	695	0	1	112	111	24.78	97	96	15.3	40.9	25	0	15	14	7.32
267	1	2	5	15	1214	267	16216	6628	99	90	699	0	1	106	107	19.31	77	79	15	74.4	50	0	29	30	7.07
268	1	2	5	16	1025	268	16596	6628	99	92	691	0	1	97	98	12.66	89	89	15.94	26.1	0	0	8	9	6.09
269	1	2	5	17	1009	269	17005	6628	99	90	698	0	1	104	103	19.15	93	94	15.83	30	14.4	0	11	10	6.57
270	1	2	5	18	74	270	17413	6763	99	91	684	0	1	89	92	18.33	97	103	34.51	0	0	0	-7	-4	2.58
271	1	2	5	19	49	271	17759	6661	99	91	686	0	1	124	120	22.59	85	88	15.47	75.8	59.3	0	39	35	8.01
272	1	2	5	20	26	272	18229	6628	99	89	702	0	1	104	109	18.34	93	93	16.99	37.1	30.3	0	11	16	6.12
273	1	2	5	21	10	273	18634	6628	99	85	687	0	1	101	103	16.42	93	96	15.17	27.1	11.8	0	8	10	6.66
274	1	2	6	1	8005	274	10476	7069	99	90	704	0	1	97	97	16.11	93	96	19.97	13.3	1.1	0	4	4	4.86
275	1	2	6	2	3001	275	10885	7069	99	87	686	0	1	120	122	23.9	93	93	19.11	66.7	31	0	27	29	6.28
276	1	2	6	3	272	276	11290	7069	99	85	690	0	1	147	146	27.31	108	109	18.86	76.5	51.8	0	39	38	7.79
277	1	2	6	4	255	277	11700	7069	99	92	691	0	1	112	114	23.07	104	106	20.51	33.7	10.9	0	8	10	5.46
278	1	2	6	5	239	278	12109	7069	99	88	700	0	1	101	101	17.33	93	94	18.38	26.1	6.8	0	8	8	5.5
279	1	2	6	6	220	279	12514	7069	99	85	693	0	1	104	107	18.98	89	92	15.8	44.7	17.6	0	15	18	6.58
280	1	2	6	7	1602	280	12924	7069	99	92	700	0	1	89	93	23.74	89	89	16.54	30.4	17.4	0	0	4	5.38
281	1	2	6	8	1408	281	13333	7069	99	86	689	0	1	97	102	15.43	93	95	21.99	18.6	0	0	4	9	4.41
282	1	2	6	9	1304	282	13738	7069	99	84	701	0	1	97	101	24.89	89	90	18.4	36.9	17.9	0	8	12	5.27
283	1	2	6	10	1247	283	14148	7069	99	90	704	0	1	112	113	18.08	89	91	17.31	61.1	35.6	0	23	24	6.47
284	1	2	6	11	804	284	14557	7069	99	87	703	0	1	93	98	18.57	89	90	14.95	36.8	18.4	0	4	9	6.22
285	1	2	6	12	129	285	14963	7065	99	91	692	0	1	139	140	39.77	97	99	21	65.9	44	0	42	43	6.62
286	1	2	6	13	316	286	15372	7069	99	90	710	0	1	343	696	572.99	81	83	19.12	100	100	0	262	615	17.94
287	1	2	6	14	296	287	15781	7069	99	85	693	0	1	89	88	12.89	89	91	16.49	10.6	0	0	0	0	5.4
288	1	2	6	15	2211	288	16186	7069	99	86	690	0	1	77	76	17.89	81	83	15.86	18.6	0	0	-3	-4	4.86
289	1	2	6	16	2102	289	16596	7069	99	93	689	0	1	101	98	23.95	89	92	16	38.7	26.9	0	12	9	6.31
290	1	2	6	17	1809	290	17005	7069	99	88	714	0	1	77	76	17.99	85	89	17.89	2.3	0	0	-7	-8	4.3
291	1	2	6	18	1618	291	17471	7110	99	94	702	0	3	103	112	29.02	85	88	14.93	60.6	43.6	0	18	27	6.9
292	1	2	6	19	206	292	17840	7056	99	91	704	0	1	93	91	16.69	85	87	15.43	37.4	6.6	0	8	6	6.03
293	1	2	6	20	190	293	18271	7038	99	89	701	0	1	93	91	10.26	101	103	18.45	0	0	0	-7	-9	5.04
294	1	2	6	21	173	294	18634	7069	99	89	701	0	1	93	89	16.53	101	102	16.57	6.7	0	0	-7	-11	5.61
295	1	2	7	1	116	295	10476	7510	99	94	718	0	1	116	113	21.85	89	89	18.82	59.6	29.8	0	27	24	6.16
296	1	2	7	2	98	296	10885	7510	99	88	687	0	1	99	104	19.32	85	88	16.6	63.6	19.3	0	14	19	5.96
297	1	2	7	3	Block	297	11310	7495	99	93	689	0	1	85	86	20.02	89	87	16.49	23.7	0	0	-3	-2	5.16
298	1	2	7	4	905	298	11700	7510	99	93	689	0	1	120	139	56.58	89	91	20.67	54.8	40.9	0	31	50	5.81
299	1	2	7	5	Str	299	12154	7547	99	89	693	0	3	124	125	20.68	85	85	16.38	83.1	58.4	0	39	40	7.57
300	1	2	7	6	507	300	12514	7510	99	87	699	0	1	93	92	14.41	89	90	18.7	19.5	0	0	4	3	4.97
301	1	2	7	7	Str	301	12963	7546	99	86	685	0	3	108	114	24.58	85	86	14.99	65.1	45.3	0	23	29	7.2
302	1	2	7	8	436	302	13367	7548	99	91	700	0	3	101	99	21.84	81	81	15.27	62.6	31.9	0	20	18	6.61
303	1	2	7	9	404	303	13738	7510	99	89	708	0	1	89	90	13.84	81	83	16.47	29.2	0	0	8	9	5.41
304	1	2	7	10	384	304	14148	7510	99	89	703	0	1	85	89	14.69	97	98	19.15	2.2	0	0	-11	-7	4.44
305	1	2	7	11	368	305	14557	7510	99	89	708	0	1	85	89	15.57	85	86	18.6	21.3	0	0	0	4	4.57
306	1	2	7	12	334	306	14962	7510	99	85	689	0	1	108	109	19.59	93	93	19.57	36.5	10.6	0	15	16	5.52
307	1	2	7	13	160	307	15372	7510	99	91	694	0	1	81	80	17.09	85	88	15.27	13.2	4.4	0	-3	-4	5.3
308	1	2	7	14	1235	308	15781	7510	99	88	699	0	1	108	107	14.86	85	86	15.86	63.6	26.1	0	23	22	6.81
309	1	2	7	15	1218	309	16186	7510	99	87	693	0	1	93	94	17.33	73	75	18.09	55.2	27.6	0	20	21	5.14
310	1	2	7	16	1202	310	16596	7510	99	90	691	0	1	81	84	16.11	89	93	16.55	10	0	0	-7	-4	4.89
311	1	2	7	17	1013	311	17137	7540	99	92	708	0	1	101	101	15.64	85	85	18.17	41.3	12	0	16	16	5.56
312	1	2	7	18	78	312	17470	7541	99	94	706	0	1	89	88	18.78	85	84	15.29	25.5	9.6	0	4	3	5.82
313	1	2	7	19	53	313	17861	7596	99	90	706	0	1	81	82	15.1	89	89	17.6	8.9	0	0	-7	-6	4.6
314	1	2	7	20	30	314	18181	7619	99	91	711	0	1	89	88	14.17	101	101	19.94	0	0	0	-11	-12	4.46
315	1	2	7	21	14	315	18634	7510	99	84	698	0	1	93	93	7.65	97	96	15.57	0	0	0	-3	-3	5.97
316	1	2	8	1	8009	316	10476	7951	99	89	695	0	1	116	123	33.21	89	90	18.19	62.9	37.1	0	27	34	6.38
317	1	2	8	2	3401	317	10885	7951	99	86	699	0	1	101	103	21.42	93	94	19.49	22.1	8.1	0	8	10	5.18
318	1	2	8	3	276	318	11290	7951	99	87	689	0	1	97	100	21.05	97	93	17.04	21.8	13.8	0	0	3	5.69
319	1	2	8	4	260	319	11700	7951	99	96	698	0	1	116	121	42.76	85	87	19.52	61.5	32.3	0	31	36	5.94
320	1	2	8	5	243	320	12109	7951	99	85	695	0	1	112	111	20.68	85	87	15.44	64.7	42.4	0	27	26	7.26
321	1	2	8	6	225	321	12514	7951	99	89	695	0	1	89	89	16.47	89	92	18.21	11.2	0	0	0	0	4.89
322	1	2	8	7	1606	322	12924	7951	99	91	695	0	1	81	86	20.26	85	86	16.56	22	8.8	0	-3	1	4.89
323	1	2	8	8	1412	323	13333	7951	99	87	684	0	1	104	103	21.37	81	82	16.93	56.3	34.5	0	23	22	6.14
324	1	2	8	9	1308	324	13738	7951	99	87	708	0	1	81	82	18.49	73	84	17.31	27.6	13.8	0	8	9	4.68
325	1	2	8	10	1251	325	14148	7951	99	90	699	0	1	89	87	13.84	93	93	20.54	0	0	0	-3	-5	4.33
326	1	2	8	11	808	326	14557	7951	99	87	687	0	1	97	104	30.18	81	85	16.45	39.1	23	0	16	23	5.9
327	1	2	8	12	133	327	14962	7951	99	85	704	0	1	101	103	19.55	85	86	16.89	49.4	21.2	0	16	18	5.98
328	1	2	8	13	321	328	15372	7951	99	92	707	0	1	62	64	13.7	85	83	16.32	0	0	0	-22	-20	3.8
329	1	2	8	14	300	329	15781	7951	99	85	692	0	1	81	83	12.88	81	80	13.67	20	0	0	0	2	5.93
330	1	2	8	15	2215	330	16186	7951	99	85	697	0	1	93	91	16.09	73	77	15.39	60	21.2	0	20	18	6.04
331	1	2	8	16	2106	331	16596	7951	99	91	693	0	1	81	81	15.64	89	91	17.71	0	0	0	-7	-7	4.57
332	1	2	8	17	2003	332	17005	7951	99	86	708	0	1	85	90	20.08	85	86	15.7	29.1	14	0	0	5	5.42
333	1	2	8	18	1704	333	17410	7951	99	86	691	0	1	85	89	17.1	89	92	16.55	19.8	2.3	0	-3	0	5.14
334	1	2	8	19	210	334	17781	7937	99	92	686	0	1	81	82	14.17	85	87	15.46	13	0	0	-3	-2	5.24
335	1	2	8	20	194	335	18061	7982	99	92	689	0	1	95	95	19.72	93	96	18.74	19.6	8.7	0	2	2	5.07
336	1	2	8	21	177	336	18634	7951	99	87	695	0	1	89	89	13.1	93	90	13.77	5.7	0	0	-3	-3	6.46
337	2	1	1	1	103	337	1548	9013	99	93	693	0	1	89	90	16.09	97	97	16.28	9.7	0	0	-7	-6	5.47
338	2	1	1	2	84	338	1957	9013	99	85	708	0	1	108	111	19.6	81	82	15.93	78.8	36.5	0	27	30	6.78
339	2	1	1	3	910	339	2362	9013	99	84	691	0	1	310	308	79.35	104	125	80.47	89.3	77.4	0	206	204	3.85
340	2	1	1	4	625	340	2772	9013	99	94	707	0	1	97	108	29.33	128	126	22.09	10.6	3.2	0	-30	-19	4.39
341	2	1	1	5	529	341	3181	9013	99	88	700	0	1	159	161	32.89	124	128	22.34	76.1	39.8	0	35	37	7.12
342	2	1	1	6	492	342	3586	9013	99	87	692	0	1	85	92	24.32	104	108	19.82	9.2	5.7	0	-18	-11	4.29
343	2	1	1	7	439	343	3996	9013	99	92	700	0	1	104	108	14.97	99	100	17.84	29.3	7.6	0	5	9	5.83
344	2	1	1	8	423	344	4406	9013	99	85	692	0	1	108	110	23.13	89	91	16.28	54.1	27.1	0	19	21	6.63
345	2	1	1	9	390	345	4810	9013	99	86	712	0	1	106	106	22.3	97	99	19.44	25.6	12.8	0	9	9	5.45
346	2	1	1	10	373	346	5220	9013	99	90	684	0	1	93	92	19.37	108	109	26.66	0	0	0	-14	-15	3.49
347	2	1	1	11	339	347	5629	9013	99	88	703	0	1	112	114	16.03	108	107	21.18	15.9	0	0	4	6	5.29
348	2	1	1	12	323	348	6034	9013	99	84	687	0	1	124	125	21.94	97	99	22.09	61.9	17.9	0	27	28	5.61
349	2	1	1	13	145	349	6444	9013	99	93	701	0	1	97	94	22.88	93	93	17.27	26.9	7.5	0	4	1	5.62
350	2	1	1	14	1223	350	6853	9013	99	89	708	0	1	93	91	19.92	93	95	17.76	22.5	0	0	0	-1	5.24
351	2	1	1	15	1207	351	7258	9013	99	85	695	0	1	120	123	22.94	93	93	16.81	69.4	40	0	27	30	7.14
352	2	1	1	16	1018	352	7668	9013	99	96	694	0	1	104	104	23.16	93	94	17	45.8	18.8	0	11	11	6.12
353	2	1	1	17	1002	353	8077	9013	99	87	698	0	1	85	84	14.45	93	94	17.17	5.7	0	0	-7	-8	4.95
354	2	1	1	18	58	354	8448	8964	99	93	695	0	3	4413	3544	1417.22	89	89	16.34	100	100	0	4324	3455	270.05
355	2	1	1	19	41	355	8970	9106	99	93	699	0	1	85	84	15.14	93	96	19.74	0	0	0	-7	-8	4.31
356	2	1	1	20	19	356	9301	9013	99	89	700	0	1	89	90	21.72	89	92	17.25	23.6	10.1	0	0	1	5.16
357	2	1	1	21	2	357	9706	9013	99	85	698	0	1	89	89	18.62	97	97	18.79	10.6	2.4	0	-7	-7	4.74
358	2	1	2	1	9001	358	1548	9454	99	90	710	0	1	112	118	29.95	89	91	16.39	55.6	33.3	0	23	29	6.83
359	2	1	2	2	2218	359	1957	9454	99	86	699	0	1	85	88	18.07	81	83	15.88	43	8.1	0	4	7	5.35
360	2	1	2	3	264	360	2362	9454	99	86	687	0	1	101	105	16.66	104	104	18.09	11.6	0	0	-2	1	5.58
361	2	1	2	4	248	361	2772	9454	99	89	703	0	1	143	145	23.52	120	120	17.2	51.7	33.7	0	23	25	8.31
362	2	1	2	5	231	362	3181	9454	99	86	696	0	1	116	118	18.67	116	118	18.4	23.3	4.7	0	0	2	6.3
363	2	1	2	6	850	363	3586	9454	99	85	694	0	1	124	118	18.36	97	98	17.33	64.7	27.1	0	27	21	7.16
364	2	1	2	7	1417	364	3996	9454	99	90	690	0	1	126	135	33.58	97	100	18.5	72.2	47.8	0	29	38	6.81
365	2	1	2	8	1401	365	4405	9454	99	86	692	0	1	124	127	35.66	101	104	20.43	52.3	20.9	0	23	26	6.07
366	2	1	2	9	1256	366	4810	9454	99	84	686	0	1	143	151	49.42	101	101	17.57	69	54.8	0	42	50	8.14
367	2	1	2	10	1240	367	5220	9454	99	92	694	0	1	147	152	43.75	97	100	21.13	71.7	55.4	0	50	55	6.96
368	2	1	2	11	138	368	5629	9454	99	87	700	0	1	101	102	19.42	97	98	16.21	39.1	5.7	0	4	5	6.23
369	2	1	2	12	121	369	6034	9454	99	87	694	0	1	139	135	26.25	89	94	20.67	81.6	62.1	0	50	46	6.72
370	2	1	2	13	305	370	6444	9454	99	93	711	0	1	81	87	29.18	89	89	19.57	23.7	8.6	0	-7	-1	4.14
371	2	1	2	14	289	371	6853	9454	99	86	707	0	1	81	85	23.72	89	91	18.18	16.3	3.5	0	-7	-3	4.46
372	2	1	2	15	2204	372	7258	9454	99	87	701	0	1	93	99	26.63	89	89	15.86	33.3	27.6	0	4	10	5.86
373	2	1	2	16	2008	373	7668	9454	99	89	700	0	1	93	90	13.54	89	92	17.56	14.6	0	0	4	1	5.3
374	2	1	2	17	1802	374	8077	9454	99	87	699	0	1	85	93	19.55	93	94	20.11	16.1	0	0	-7	0	4.23
375	2	1	2	18	1611	375	8482	9454	99	87	691	0	1	97	96	17.43	89	89	20.01	25.3	0	0	8	7	4.85
376	2	1	2	19	199	376	8898	9455	99	87	714	0	1	97	101	19.27	85	86	17.53	43.7	13.8	0	12	16	5.53
377	2	1	2	20	182	377	9301	9454	99	87	707	0	1	85	92	16.43	89	90	16.31	24.1	6.9	0	-3	3	5.21
378	2	1	2	21	166	378	9706	9454	99	87	692	0	1	97	95	15.01	89	90	18.68	23	0	0	8	6	5.19
379	2	1	3	1	107	379	1548	9891	99	91	707	0	1	104	104	16.28	89	89	13.89	54.9	20.9	0	15	15	7.49
380	2	1	3	2	88	380	1957	9891	99	91	702	0	1	85	83	16.49	77	78	14.7	31.9	8.8	0	8	6	5.78
381	2	1	3	3	914	381	2362	9891	99	96	711	0	1	101	103	17.02	85	86	17.64	46.9	14.6	0	16	18	5.73
382	2	1	3	4	631	382	2772	9891	99	91	707	0	1	147	154	44.48	101	103	18.3	76.9	56	0	46	53	8.03
383	2	1	3	5	536	383	3181	9891	99	91	695	0	1	89	100	28.45	104	103	18.93	15.4	11	0	-14	-3	4.7
384	2	1	3	6	497	384	3586	9891	99	89	705	0	1	143	157	54.21	85	86	16.02	86.5	74.2	0	58	72	8.93
385	2	1	3	7	479	385	3996	9891	99	92	698	0	1	132	133	19.9	101	103	25.66	65.2	16.3	0	31	32	5.14
386	2	1	3	8	429	386	4405	9891	99	93	698	0	1	93	101	28.76	101	107	25.47	15.1	7.5	0	-7	0	3.65
387	2	1	3	9	396	387	4810	9891	99	89	690	0	1	104	106	24.04	97	98	21.17	36	4.5	0	7	9	4.91
388	2	1	3	10	377	388	5220	9891	99	90	697	0	1	147	147	27.06	93	99	25.83	86.7	52.2	0	54	54	5.69
389	2	1	3	11	360	389	5629	9891	99	93	687	0	1	101	102	19.94	93	95	18.63	26.9	18.3	0	8	9	5.42
390	2	1	3	12	327	390	6034	9891	99	94	695	0	1	95	122	39.57	97	95	19.66	39.4	21.3	0	-1	25	4.83
391	2	1	3	13	151	391	6444	9891	99	92	699	0	1	104	105	19.17	89	89	16.27	42.4	20.7	0	15	16	6.39
392	2	1	3	14	1227	392	6853	9891	99	92	698	0	1	120	125	29.52	89	90	15.08	67.4	51.1	0	31	36	7.96
393	2	1	3	15	1211	393	7258	9891	99	91	698	0	1	217	225	83.46	89	88	17.36	100	92.3	0	128	136	12.5
394	2	1	3	16	1022	394	7668	9891	99	90	703	0	1	81	77	14.41	77	79	13.69	27.8	0	0	4	0	5.92
395	2	1	3	17	1006	395	8077	9891	99	89	691	0	1	101	104	17.94	81	83	19.18	58.4	20.2	0	20	23	5.27
396	2	1	3	18	71	396	8482	9891	99	94	708	0	1	141	247	265.42	85	87	16.96	70.2	64.9	0	56	162	8.31
397	2	1	3	19	46	397	8892	9891	99	89	699	0	1	85	90	22.15	85	88	18.8	22.5	13.5	0	0	5	4.52
398	2	1	3	20	23	398	9301	9891	99	94	697	0	1	101	103	24.74	89	89	15.49	44.7	34	0	12	14	6.52
399	2	1	3	21	6	399	9706	9891	99	91	710	0	1	93	100	25.69	81	82	15.25	49.5	36.3	0	12	19	6.1
400	2	1	4	1	8002	400	1548	10327	99	90	710	0	1	112	113	33.61	97	96	18.38	48.9	25.6	0	15	16	6.09
401	2	1	4	2	2501	401	1957	10327	99	85	702	0	1	143	175	79.39	85	89	18.01	87.1	69.4	0	58	90	7.94
402	2	1	4	3	269	402	2362	10327	99	88	705	0	1	89	84	16.53	85	85	16.76	11.4	0	0	4	0	5.31
403	2	1	4	4	252	403	2772	10327	99	92	694	0	1	110	116	19.44	89	88	14.65	72.8	45.7	0	21	27	7.51
404	2	1	4	5	235	404	3181	10327	99	88	685	0	1	108	110	19.7	89	92	16.37	53.4	34.1	0	19	21	6.6
405	2	1	4	6	216	405	3586	10327	99	85	699	0	1	609	707	479.92	93	100	27.4	94.1	82.4	0	516	614	22.23
406	2	1	4	7	1503	406	3996	10327	99	90	699	0	1	163	166	47.95	93	95	17.39	85.6	80	0	70	73	9.37
407	2	1	4	8	1405	407	4405	10327	99	86	696	0	1	116	150	45.42	93	94	18.78	76.7	57	0	23	57	6.18
408	2	1	4	9	1301	408	4810	10327	99	85	686	0	1	120	125	21.16	93	96	17.45	74.1	43.5	0	27	32	6.88
409	2	1	4	10	1244	409	5220	10327	99	92	701	0	1	112	116	14.77	97	99	21.54	44.6	4.3	0	15	19	5.2
410	2	1	4	11	800	410	5629	10327	99	88	696	0	1	97	98	23.86	89	90	15.35	33	19.3	0	8	9	6.32
411	2	1	4	12	126	411	6034	10327	99	85	702	0	1	202	213	52.34	97	96	19.42	100	100	0	105	116	10.4
412	2	1	4	13	309	412	6444	10327	99	91	703	0	1	93	97	17.22	89	91	16.83	38.5	4.4	0	4	8	5.53
413	2	1	4	14	293	413	6853	10327	99	86	695	0	1	93	94	19.64	89	89	15.46	22.1	10.5	0	4	5	6.01
414	2	1	4	15	2208	414	7258	10327	99	86	709	0	1	77	78	14.35	81	85	18.35	12.8	0	0	-3	-2	4.2
415	2	1	4	16	2012	415	7668	10327	99	89	691	0	1	260	401	683.53	104	122	50.53	100	91	0	156	297	5.15
416	2	1	4	17	1806	416	8077	10327	99	84	696	0	1	83	86	16.88	81	84	18.35	23.8	1.2	0	2	5	4.52
417	2	1	4	18	1615	417	8482	10327	99	87	698	0	1	101	94	17.67	83	83	15.47	52.9	10.3	0	18	11	6.53
418	2	1	4	19	203	418	8892	10327	99	89	692	0	1	101	98	19.41	89	89	17.78	34.8	5.6	0	12	9	5.68
419	2	1	4	20	187	419	9301	10327	99	86	698	0	1	112	113	16.55	101	104	20.87	37.2	2.3	0	11	12	5.37
420	2	1	4	21	170	420	9706	10327	99	87	706	0	1	97	105	23.47	89	92	20.9	41.4	20.7	0	8	16	4.64
421	2	1	5	1	113	421	1548	10768	99	90	693	0	1	108	106	18.06	108	113	22.69	10	0	0	0	-1	4.76
422	2	1	5	2	94	422	1957	10768	99	86	687	0	1	101	101	18.14	77	79	15.12	64	36	0	24	24	6.68
423	2	1	5	3	918	423	2362	10768	99	88	695	0	1	124	129	22.94	93	95	17.33	76.1	46.6	0	31	36	7.16
424	2	1	5	4	902	424	2772	10768	99	91	693	0	1	89	93	17.92	89	89	15.21	31.9	8.8	0	0	4	5.85
425	2	1	5	5	540	425	3181	10768	99	85	700	0	1	120	125	35.79	93	92	15.81	60	38.8	0	27	32	7.59
426	2	1	5	6	502	426	3586	10768	99	84	704	0	1	120	122	21.9	101	105	28.91	40.5	7.1	0	19	21	4.15
427	2	1	5	7	483	427	3996	10768	99	92	699	0	1	104	108	21.82	97	97	19.12	42.4	10.9	0	7	11	5.44
428	2	1	5	8	434	428	4405	10768	99	87	696	0	1	124	130	35.08	93	95	18.74	67.8	41.4	0	31	37	6.62
429	2	1	5	9	401	429	4810	10768	99	86	692	0	1	108	107	13.52	93	94	17.75	37.2	3.5	0	15	14	6.08
430	2	1	5	10	381	430	5220	10768	99	90	693	0	1	97	94	23.89	93	96	20.65	22.2	6.7	0	4	1	4.7
431	2	1	5	11	364	431	5629	10768	99	88	702	0	1	108	108	20.76	93	92	19.73	37.5	12.5	0	15	15	5.48
432	2	1	5	12	331	432	6034	10768	99	88	693	0	1	106	112	24.96	93	94	16.2	43.2	31.8	0	13	19	6.54
433	2	1	5	13	156	433	6444	10768	99	94	704	0	1	91	91	20.44	89	92	18.35	28.7	4.3	0	2	2	4.96
434	2	1	5	14	1232	434	6853	10768	99	86	704	0	1	85	91	20.43	93	94	20.2	16.3	2.3	0	-7	-1	4.21
435	2	1	5	15	1215	435	7258	10768	99	87	704	0	1	97	95	17.56	77	82	18.4	60.9	8	0	20	18	5.27
436	2	1	5	16	1026	436	7668	10768	99	90	697	0	1	83	84	14.92	81	84	17.08	18.9	3.3	0	2	3	4.86
437	2	1	5	17	1010	437	8077	10768	99	89	697	0	1	101	100	17.41	81	82	15.82	68.5	21.3	0	20	19	6.39
438	2	1	5	18	75	438	8482	10768	99	88	686	0	1	85	86	15.71	85	85	16.56	18.2	0	0	0	1	5.13
439	2	1	5	19	50	439	8892	10768	99	90	707	0	1	108	106	15.88	85	88	17.58	68.9	14.4	0	23	21	6.14
440	2	1	5	20	27	440	9264	10762	99	90	693	0	3	2560	2627	253.83	112	117	19.35	100	100	0	2448	2515	132.27
441	2	1	5	21	11	441	9706	10768	99	87	703	0	1	93	91	15.89	89	93	20.52	9.2	0	0	4	2	4.53
442	2	1	6	1	8006	442	1548	11209	99	90	707	0	1	135	142	26.79	120	123	26.39	41.1	11.1	0	15	22	5.12
443	2	1	6	2	3002	443	1864	11213	99	92	713	0	1	89	92	13.03	104	105	19.62	4.3	0	0	-14	-11	4.54
444	2	1	6	3	273	444	2389	11213	99	91	687	0	3	1546	1586	1123.1	85	88	16.59	100	100	0	1461	1501	93.21
445	2	1	6	4	256	445	2772	11209	99	91	704	0	1	101	99	15.15	89	91	17.27	35.2	6.6	0	12	10	5.85
446	2	1	6	5	240	446	3214	11248	99	91	700	0	1	108	119	31.76	93	97	19.52	46.2	19.8	0	15	26	5.53
447	2	1	6	6	221	447	3586	11209	99	87	690	0	1	120	117	18.35	93	95	19.18	57.5	27.6	0	27	24	6.26
448	2	1	6	7	1603	448	3996	11209	99	92	699	0	1	137	140	35.63	85	89	17.29	81.5	76.1	0	52	55	7.92
449	2	1	6	8	1409	449	4405	11209	99	87	687	0	1	128	126	29.47	101	103	22.84	51.7	18.4	0	27	25	5.6
450	2	1	6	9	1305	450	4810	11209	99	86	695	0	1	169	167	38.28	97	96	18.1	90.7	74.4	0	72	70	9.34
451	2	1	6	10	1248	451	5220	11209	99	92	706	0	1	108	113	25.79	89	91	19.57	46.7	22.8	0	19	24	5.52
452	2	1	6	11	805	452	5629	11209	99	84	690	0	1	132	128	28.68	97	96	18.62	66.7	42.9	0	35	31	7.09
453	2	1	6	12	130	453	6034	11209	99	85	710	0	1	139	141	17.13	93	96	19.82	95.3	69.4	0	46	48	7.01
454	2	1	6	13	318	454	6444	11209	99	93	703	0	1	89	87	20.06	93	93	19.84	5.4	0	0	-3	-5	4.49
455	2	1	6	14	297	455	6853	11209	99	86	695	0	1	81	85	22.07	85	86	16.85	29.1	5.8	0	-3	0	4.81
456	2	1	6	15	2212	456	7258	11209	99	85	695	0	1	77	83	15.5	97	98	19.39	0	0	0	-19	-13	3.97
457	2	1	6	16	2103	457	7668	11209	99	91	691	0	1	81	83	16.81	89	93	18.06	8.8	2.2	0	-7	-5	4.49
458	2	1	6	17	1810	458	8077	11209	99	86	704	0	1	73	78	16.4	85	86	16.09	7	0	0	-11	-6	4.54
459	2	1	6	18	1701	459	8482	11209	99	87	692	0	1	93	91	10.92	89	87	14.92	14.9	0	0	4	2	6.23
460	2	1	6	19	207	460	8892	11209	99	90	715	0	1	85	83	15.17	81	83	19.23	20	0	0	4	2	4.42
461	2	1	6	20	191	461	9301	11209	99	86	706	0	1	81	85	16.59	81	81	17.44	17.4	5.8	0	0	4	4.64
462	2	1	6	21	174	462	9706	11209	99	87	689	0	1	77	81	17.75	73	79	16.69	31	14.9	0	4	8	4.61
463	2	1	7	1	117	463	1476	11610	99	95	702	0	3	967	9142	18678.5	132	133	27.5	92.6	81.1	7.4	835	9010	35.16
464	2	1	7	2	99	464	1957	11650	99	86	699	0	1	112	119	15.15	101	102	20.07	31.4	12.8	0	11	18	5.58
465	2	1	7	3	Block	465	2362	11650	99	88	709	0	1	99	101	16.13	89	89	15.06	28.4	19.3	0	10	12	6.57
466	2	1	7	4	906	466	2772	11650	99	91	691	0	1	104	107	17.66	93	100	25.66	31.9	0	0	11	14	4.05
467	2	1	7	5	545	467	3181	11650	99	87	684	0	1	112	116	27.26	101	104	20.98	44.8	19.5	0	11	15	5.34
468	2	1	7	6	508	468	3586	11650	99	86	687	0	1	104	109	14.48	89	91	15.41	48.8	24.4	0	15	20	6.75
469	2	1	7	7	488	469	3996	11650	99	90	697	0	1	118	116	19.93	104	108	27.33	28.9	0	0	14	12	4.32
470	2	1	7	8	Str	470	4410	11666	99	90	689	0	3	130	148	69.24	97	99	19.36	54.4	43.3	0	33	51	6.72
471	2	1	7	9	405	471	4814	11665	99	92	695	0	3	2972	3246	2269.27	112	116	27.79	100	100	0	2860	3134	106.95
472	2	1	7	10	386	472	5220	11650	99	89	699	0	1	112	117	23.5	89	89	18.14	57.3	32.6	0	23	28	6.17
473	2	1	7	11	369	473	5629	11650	99	87	703	0	1	221	223	87.63	97	98	18.97	81.6	78.2	0	124	126	11.65
474	2	1	7	12	335	474	6034	11650	99	87	691	0	1	124	124	26.7	101	103	19.59	51.7	25.3	0	23	23	6.33
475	2	1	7	13	161	475	6444	11650	99	90	710	0	1	97	100	9.85	85	88	17.05	32.2	2.2	0	12	15	5.69
476	2	1	7	14	1236	476	6853	11650	99	85	699	0	1	97	95	16.72	89	88	16.07	18.8	4.7	0	8	6	6.03
477	2	1	7	15	1219	477	7258	11650	99	87	693	0	1	85	86	16.15	93	96	17.08	8	0	0	-7	-6	4.98
478	2	1	7	16	1203	478	7668	11650	99	92	721	0	1	87	91	17.01	93	95	19.19	5.4	0	0	-5	-1	4.53
479	2	1	7	17	1014	479	8077	11650	99	87	704	0	1	93	94	20.27	81	83	15.65	41.4	31	0	12	13	5.94
480	2	1	7	18	80	480	8482	11650	99	88	696	0	1	97	94	21.98	85	85	16.6	35.2	17	0	12	9	5.84
481	2	1	7	19	54	481	8892	11650	99	96	702	0	1	77	77	10.36	89	93	18.36	0	0	0	-11	-11	4.19
482	2	1	7	20	31	482	9301	11650	99	87	692	0	1	97	98	15.17	89	89	15.51	29.9	8	0	8	9	6.25
483	2	1	7	21	15	483	9706	11650	99	86	701	0	1	93	96	23.1	77	80	15.18	51.2	33.7	0	16	19	6.13
484	2	1	8	1	8010	484	1522	12059	99	91	697	0	1	190	223	99.62	116	117	17.77	97.8	83.5	0	74	107	10.69
485	2	1	8	2	3501	485	1957	12091	99	84	684	0	1	130	138	40.91	104	105	19.68	57.1	41.7	0	26	34	6.61
486	2	1	8	3	277	486	2362	12091	99	86	688	0	1	120	123	14.64	97	101	20.46	52.3	17.4	0	23	26	5.87
487	2	1	8	4	261	487	2760	12094	99	92	687	0	1	443	1393	1482.78	295	293	115.61	54.3	46.7	0	148	1098	3.83
488	2	1	8	5	245	488	3181	12091	99	86	699	0	1	116	119	19.88	108	114	21.96	37.2	5.8	0	8	11	5.28
489	2	1	8	6	226	489	3590	12047	99	98	690	0	1	116	114	28.34	93	101	27.84	31.6	14.3	0	23	21	4.17
490	2	1	8	7	1607	490	3996	12091	99	89	699	0	1	128	144	49.89	89	92	20.23	67.4	49.4	0	39	55	6.33
491	2	1	8	8	1413	491	4405	12091	99	86	689	0	1	207	195	83.89	104	108	28.53	64	60.5	0	103	91	7.25
492	2	1	8	9	1309	492	4810	12091	99	86	695	0	1	108	108	25.58	97	96	18.64	32.6	17.4	0	11	11	5.8
493	2	1	8	10	1252	493	5220	12091	99	90	688	0	1	108	108	18.66	97	95	19.25	17.8	11.1	0	11	11	5.61
494	2	1	8	11	809	494	5629	12091	99	84	707	0	1	97	105	14.09	97	96	18.04	26.2	2.4	0	0	8	5.38
495	2	1	8	12	134	495	6034	12091	99	86	702	0	1	120	121	15.93	101	101	22.09	40.7	7	0	19	20	5.43
496	2	1	8	13	2216	496	6444	12091	99	94	706	0	1	81	81	11.02	85	88	16.99	3.2	0	0	-3	-3	4.77
497	2	1	8	14	302	497	6853	12091	99	91	714	0	1	81	85	14.35	85	86	17.3	8.8	4.4	0	-3	0	4.68
498	2	1	8	15	2216	498	7258	12091	99	85	701	0	1	81	85	16.98	89	88	17.97	11.8	1.2	0	-7	-3	4.51
499	2	1	8	16	2107	499	7668	12091	99	89	700	0	1	93	97	18.83	89	88	16.42	31.5	12.4	0	4	8	5.66
500	2	1	8	17	2004	500	8077	12091	99	86	701	0	1	97	96	19.93	85	86	16.77	40.7	15.1	0	12	11	5.78
501	2	1	8	18	1705	501	8482	12091	99	90	698	0	1	104	105	29.36	85	87	15.44	63.3	35.6	0	19	20	6.74
502	2	1	8	19	211	502	8892	12091	99	91	687	0	1	73	73	13.56	89	90	18.18	0	0	0	-15	-15	4.01
503	2	1	8	20	195	503	9301	12091	99	85	693	0	1	104	103	18.33	85	86	16.41	51.8	24.7	0	19	18	6.34
504	2	1	8	21	178	504	9706	12091	99	87	690	0	1	77	82	20.44	81	83	15.28	20.7	11.5	0	-3	1	5.04
505	2	2	1	1	103	505	10498	9013	99	84	710	0	3	128	127	17.64	93	93	17.8	78.6	48.8	0	35	34	7.19
506	2	2	1	2	84	506	10908	9013	99	93	701	0	1	93	97	17.22	97	98	19.25	15.1	0	0	-3	0	4.83
507	2	2	1	3	910	507	11402	8902	99	92	691	0	3	610	733	324.25	97	125	79.99	95.7	93.5	0	513	636	7.63
508	2	2	1	4	625	508	11722	9013	99	91	693	0	1	101	97	22.87	89	93	17.71	34.1	7.7	0	12	8	5.7
509	2	2	1	5	529	509	12132	9013	99	90	711	0	1	104	110	18.49	93	92	17.65	37.8	23.3	0	11	17	5.89
510	2	2	1	6	492	510	12541	9013	99	88	709	0	1	85	87	11.96	93	96	20.28	0	0	0	-7	-5	4.19
511	2	2	1	7	439	511	12946	9013	99	85	694	0	1	97	98	15.1	97	95	16.36	9.4	4.7	0	0	1	5.93
512	2	2	1	8	423	512	13356	9013	99	92	696	0	1	124	121	20.68	104	106	21.14	31.5	20.7	0	20	17	5.87
513	2	2	1	9	390	513	13765	9013	99	84	712	0	1	85	90	21.51	93	92	16.52	15.5	10.7	0	-7	-2	5.14
514	2	2	1	10	373	514	14170	9013	99	87	693	0	1	81	84	13.76	89	92	18.02	10.3	0	0	-7	-4	4.5
515	2	2	1	11	339	515	14580	9013	99	91	694	0	1	104	105	16.35	93	94	16.42	39.6	15.4	0	11	12	6.33
516	2	2	1	12	323	516	14989	9013	99	87	708	0	1	112	114	16.19	97	97	18.49	49.4	10.3	0	15	17	6.06
517	2	2	1	13	145	517	15394	9013	99	88	709	0	1	89	87	19.67	93	94	19.69	11.4	0	0	-3	-5	4.52
518	2	2	1	14	1223	518	15804	9013	99	91	702	0	1	101	103	15.53	85	87	15.11	70.3	24.2	0	16	18	6.68
519	2	2	1	15	1207	519	16213	9013	99	85	705	0	1	108	111	16.93	81	81	15.28	77.6	40	0	27	30	7.07
520	2	2	1	16	1018	520	16618	9013	99	87	692	0	1	77	78	10.09	89	93	17.48	0	0	0	-11	-10	4.4
521	2	2	1	17	1002	521	17028	9013	99	90	692	0	1	93	95	15.04	85	87	14.37	36.7	14.4	0	8	10	6.47
522	2	2	1	18	58	522	17447	8966	99	89	712	0	3	4957	4593	1926.54	101	101	19.98	100	100	0	4856	4492	248.15
523	2	2	1	19	41	523	17842	9013	99	86	694	0	1	106	117	35.63	101	101	18.67	46.5	31.4	0	5	16	5.68
524	2	2	1	20	19	524	18252	9013	99	94	696	0	1	101	104	16.98	93	96	13.33	42.6	16	0	8	11	7.58
525	2	2	1	21	2	525	18661	9013	99	88	692	0	1	89	95	18.56	97	97	15.25	19.3	13.6	0	-7	-1	5.83
526	2	2	2	1	9001	526	10498	9454	99	85	702	0	1	89	97	19.74	97	95	18.57	16.5	8.2	0	-7	0	4.79
527	2	2	2	2	2218	527	10908	9454	99	93	692	0	1	97	100	16.29	93	93	15.79	37.6	0	0	4	7	6.14
528	2	2	2	3	264	528	11317	9454	99	87	690	0	1	112	108	20.98	89	90	17.54	50.6	25.3	0	23	19	6.39
529	2	2	2	4	248	529	11722	9454	99	89	693	0	1	93	99	23.25	89	91	17.29	39.3	22.5	0	4	10	5.38
530	2	2	2	5	231	530	12132	9454	99	91	694	0	1	124	119	24	93	93	14.85	64.8	51.6	0	31	26	8.35
531	2	2	2	6	850	531	12541	9454	99	84	695	0	1	93	94	12.34	89	90	18.28	13.1	0	0	4	5	5.09
532	2	2	2	7	1417	532	12946	9454	99	85	692	0	1	89	87	17.27	85	88	16.48	20	0	0	4	2	5.4
533	2	2	2	8	1401	533	13356	9454	99	90	694	0	1	114	115	23.97	95	95	16.8	54.4	27.8	0	19	20	6.79
534	2	2	2	9	1256	534	13765	9454	99	86	696	0	1	97	94	17.57	89	88	16.69	23.3	7	0	8	5	5.81
535	2	2	2	10	1240	535	14170	9454	99	90	709	0	1	97	101	20.7	93	92	19.99	27.8	8.9	0	4	8	4.85
536	2	2	2	11	138	536	14580	9454	99	90	700	0	1	95	96	20.65	85	86	15.17	42.2	31.1	0	10	11	6.26
537	2	2	2	12	121	537	14989	9454	99	89	702	0	1	104	113	31.96	93	92	15.58	46.1	33.7	0	11	20	6.67
538	2	2	2	13	305	538	15394	9454	99	84	694	0	1	89	87	12.18	85	87	17.61	11.9	0	0	4	2	5.05
539	2	2	2	14	289	539	15804	9454	99	92	722	0	1	87	85	13.73	81	83	16.62	9.8	3.3	0	6	4	5.23
540	2	2	2	15	2204	540	16213	9454	99	88	714	0	1	77	80	18.86	81	82	16.05	22.7	3.4	0	-3	0	4.8
541	2	2	2	16	2008	541	16618	9454	99	85	700	0	1	93	89	14.11	89	92	18.71	9.4	0	0	4	0	4.97
542	2	2	2	17	1802	542	17028	9454	99	92	693	0	1	89	94	19.06	85	86	12.92	37	22.8	0	4	9	6.89
543	2	2	2	18	1611	543	17437	9454	99	85	701	0	1	93	100	17.98	89	88	15.57	36.5	16.5	0	4	11	5.97
544	2	2	2	19	199	544	17842	9454	99	88	703	0	1	93	95	13.42	93	96	17.01	12.5	0	0	0	2	5.47
545	2	2	2	20	182	545	18252	9454	99	93	703	0	1	108	111	20.03	93	96	14.73	57	34.4	0	15	18	7.33
546	2	2	2	21	166	546	18661	9454	99	88	693	0	1	97	99	13.83	101	104	16.77	8	0	0	-3	-1	5.78
547	2	2	3	1	107	547	10498	9891	99	90	692	0	1	97	95	16.49	89	89	17.29	27.8	7.8	0	8	6	5.61
548	2	2	3	2	88	548	10908	9891	99	92	695	0	1	97	95	17.54	85	88	17.35	37	12	0	12	10	5.59
549	2	2	3	3	914	549	11317	9891	99	91	689	0	1	108	113	19.23	81	84	16.25	82.4	31.9	0	27	32	6.65
550	2	2	3	4	631	550	11722	9891	99	90	694	0	1	89	96	27.48	89	90	17.94	23.3	17.8	0	0	7	4.96
551	2	2	3	5	536	551	12132	9891	99	91	690	0	1	93	90	19	85	87	16.82	22	6.6	0	8	5	5.53
552	2	2	3	6	497	552	12541	9891	99	90	691	0	1	118	120	38.19	81	82	15.79	73.3	57.8	0	37	39	7.47
553	2	2	3	7	479	553	12946	9891	99	94	697	0	1	97	106	29.6	85	84	17.85	44.7	25.5	0	12	21	5.43
554	2	2	3	8	429	554	13356	9891	99	92	700	0	1	89	89	14.77	85	86	15.8	27.2	0	0	4	4	5.63
555	2	2	3	9	396	555	13765	9891	99	91	690	0	1	81	85	14.27	85	86	16.37	12.1	0	0	-3	0	4.95
556	2	2	3	10	377	556	14170	9891	99	90	704	0	1	120	122	21.5	81	83	17.23	75.6	62.2	0	39	41	6.96
557	2	2	3	11	360	557	14580	9891	99	91	702	0	1	93	96	19.91	81	82	17.45	44	18.7	0	12	15	5.33
558	2	2	3	12	327	558	14989	9891	99	92	688	0	1	93	99	27.8	85	84	14.79	42.4	22.8	0	8	14	6.29
559	2	2	3	13	151	559	15394	9891	99	93	709	0	1	101	103	20.48	85	87	16.33	43	22.6	0	16	18	6.19
560	2	2	3	14	1227	560	15804	9891	99	91	697	0	1	81	90	35.7	85	86	15.65	33	20.9	0	-3	5	5.18
561	2	2	3	15	1211	561	16213	9891	99	91	702	0	1	135	132	46.3	85	85	18.82	67	56	0	50	47	7.17
562	2	2	3	16	1022	562	16618	9891	99	90	694	0	1	81	91	20.58	81	83	14.09	32.2	22.2	0	0	10	5.75
563	2	2	3	17	1006	563	17028	9891	99	94	697	0	1	108	106	21.67	89	90	15.45	53.2	24.5	0	19	17	6.99
564	2	2	3	18	71	564	17437	9891	99	90	693	0	1	236	712	629.07	93	95	17.42	88.9	82.2	0	143	619	13.54
565	2	2	3	19	46	565	17842	9891	99	93	704	0	1	104	103	15.54	89	89	14.16	50.5	19.4	0	15	14	7.34
566	2	2	3	20	23	566	18252	9891	99	93	705	0	1	85	86	17.53	93	94	13.96	14	0	0	-7	-6	6.09
567	2	2	3	21	6	567	18661	9891	99	92	715	0	1	132	134	15.91	97	97	14.52	96.7	68.5	0	35	37	9.09
568	2	2	4	1	8002	568	10498	10327	99	88	712	0	1	85	86	21.43	85	84	18.53	25	3.4	0	0	1	4.59
569	2	2	4	2	2501	569	10908	10327	99	90	695	0	1	101	99	15.41	85	90	18.87	40	7.8	0	16	14	5.35
570	2	2	4	3	269	570	11317	10327	99	86	690	0	1	108	105	16.7	85	87	15.96	65.1	22.1	0	23	20	6.77
571	2	2	4	4	252	571	11722	10327	99	84	718	0	1	104	97	16.63	89	88	19.45	20.2	2.4	0	15	8	5.35
572	2	2	4	5	235	572	12132	10327	99	91	693	0	1	93	96	20.3	89	87	15.43	25.3	19.8	0	4	7	6.03
573	2	2	4	6	216	573	12541	10327	99	84	695	0	1	107	387	557.44	85	88	17.87	78.6	60.7	0	22	302	5.99
574	2	2	4	7	1503	574	12946	10327	99	87	688	0	1	85	88	18.19	85	87	16.12	23	12.6	0	0	3	5.27
575	2	2	4	8	1405	575	13356	10327	99	89	695	0	1	93	95	19.82	81	81	17.29	39.3	23.6	0	12	14	5.38
576	2	2	4	9	1301	576	13765	10327	99	87	696	0	1	89	89	17.22	77	78	16.28	32.2	12.6	0	12	12	5.47
577	2	2	4	10	1244	577	14170	10327	99	89	702	0	1	93	91	14.26	89	91	18.34	13.5	0	0	4	2	5.07
578	2	2	4	11	800	578	14580	10327	99	89	697	0	1	93	91	13.32	89	89	17.09	15.7	0	0	4	2	5.44
579	2	2	4	12	126	579	14989	10327	99	85	691	0	1	135	172	83.51	77	78	16.01	83.5	74.1	0	58	95	8.43
580	2	2	4	13	309	580	15394	10327	99	85	694	0	1	89	93	20.84	85	88	17.81	32.9	10.6	0	4	8	5
581	2	2	4	14	293	581	15804	10327	99	90	698	0	1	85	84	15.4	85	86	15.38	11.1	0	0	0	0	5.53
582	2	2	4	15	2208	582	16213	10327	99	85	706	0	1	77	80	9.88	81	82	15.2	3.5	2.4	0	-3	0	5.07
583	2	2	4	16	2012	583	16618	10327	99	85	693	0	1	578	557	238.71	89	90	15.64	100	100	0	489	468	36.95
584	2	2	4	17	1806	584	17028	10327	99	92	692	0	1	95	92	12.09	89	91	16.06	6.5	0	0	6	3	5.92
585	2	2	4	18	1615	585	17437	10327	99	90	696	0	1	104	103	20.56	93	92	13.32	48.9	26.7	0	11	10	7.81
586	2	2	4	19	203	586	17842	10327	99	88	692	0	1	108	110	13.16	97	96	15.37	39.8	10.2	0	11	13	7.03
587	2	2	4	20	187	587	18252	10327	99	92	699	0	1	95	101	20.89	97	98	15.42	22.8	17.4	0	-1	4	6.16
588	2	2	4	21	170	588	18661	10327	99	87	696	0	1	112	116	17.4	101	100	14.8	48.3	27.6	0	11	15	7.57
589	2	2	5	1	113	589	10498	10768	99	88	708	0	1	83	83	18.35	77	80	16.7	31.8	12.5	0	6	6	4.97
590	2	2	5	2	94	590	10908	10768	99	90	687	0	1	101	102	19.39	81	80	16.26	56.7	30	0	20	21	6.21
591	2	2	5	3	918	591	11317	10768	99	89	692	0	1	89	93	22.5	87	88	17.93	32.6	11.2	0	2	6	4.96
592	2	2	5	4	902	592	11722	10768	99	86	700	0	1	78	90	13.21	85	87	17.4	15.1	0	0	-6	5	4.48
593	2	2	5	5	540	593	12132	10768	99	91	696	0	1	97	100	13.43	85	85	16.01	35.2	12.1	0	12	15	6.06
594	2	2	5	6	502	594	12541	10768	99	87	712	0	1	93	97	23.47	85	85	16.27	26.4	18.4	0	8	12	5.72
595	2	2	5	7	483	595	12946	10768	99	89	711	0	1	81	80	17.3	81	82	16.73	9	0	0	0	0	4.84
596	2	2	5	8	434	596	13356	10768	99	92	713	0	1	89	91	21.76	81	83	17.53	37	14.1	0	8	10	5.08
597	2	2	5	9	401	597	13765	10768	99	86	705	0	1	91	95	15.64	81	82	16.16	41.9	11.6	0	10	14	5.63
598	2	2	5	10	381	598	14170	10768	99	87	692	0	1	85	90	22.02	85	86	19.23	25.3	8	0	0	5	4.42
599	2	2	5	11	364	599	14580	10768	99	92	703	0	1	101	97	17.35	85	85	15.49	54.3	17.4	0	16	12	6.52
600	2	2	5	12	331	600	14989	10768	99	86	713	0	1	81	83	15.19	81	81	15.28	15.1	5.8	0	0	2	5.3
601	2	2	5	13	156	601	15394	10768	99	87	719	0	1	89	89	13.57	85	86	16.98	18.4	0	0	4	4	5.24
602	2	2	5	14	1232	602	15804	10768	99	95	697	0	1	85	87	18.99	77	81	14.52	37.9	10.5	0	8	10	5.86
603	2	2	5	15	1215	603	16213	10768	99	84	703	0	1	81	83	16.1	81	81	14.31	28.6	2.4	0	0	2	5.66
604	2	2	5	16	1026	604	16618	10768	99	87	696	0	1	77	79	14.82	85	86	17.62	4.6	0	0	-7	-5	4.37
605	2	2	5	17	1010	605	17028	10768	99	89	709	0	1	93	101	17.06	89	90	15.72	27	11.2	0	4	12	5.92
606	2	2	5	18	75	606	17437	10768	99	85	691	0	1	89	91	17.4	93	93	14.72	20	0	0	-3	-1	6.05
607	2	2	5	19	50	607	17842	10768	99	87	696	0	1	89	94	13.02	97	99	16.28	11.5	0	0	-7	-2	5.47
608	2	2	5	20	27	608	18259	10756	99	89	705	0	3	3768	3738	349.1	104	104	14.38	100	100	0	3664	3634	261.96
609	2	2	5	21	11	609	18661	10768	99	87	707	0	1	116	115	14.2	101	100	16.51	43.7	12.6	0	15	14	7.02
610	2	2	6	1	8006	610	10498	11209	99	85	689	0	1	81	84	16.47	81	84	17.51	24.7	1.2	0	0	3	4.63
611	2	2	6	2	3002	611	10908	11209	99	92	686	0	1	93	93	17.12	85	85	17.22	21.7	10.9	0	8	8	5.4
612	2	2	6	3	273	612	11378	11218	99	89	706	0	3	2680	2262	1358.21	85	87	17.33	100	100	0	2595	2177	154.67
613	2	2	6	4	256	613	11722	11209	99	88	696	0	1	108	103	16.98	89	87	17.38	55.7	11.4	0	19	14	6.21
614	2	2	6	5	240	614	12132	11209	99	89	712	0	1	93	104	31.04	85	88	18.12	39.3	23.6	0	8	19	5.13
615	2	2	6	6	221	615	12541	11209	99	85	704	0	1	89	95	19.34	77	81	18.33	40	11.8	0	12	18	4.86
616	2	2	6	7	1603	616	12946	11209	99	84	702	0	1	99	103	28.81	77	78	14.89	61.9	44	0	22	26	6.65
617	2	2	6	8	1409	617	13356	11209	99	93	696	0	1	93	96	19.54	85	84	17.17	29	22.6	0	8	11	5.42
618	2	2	6	9	1305	618	13765	11209	99	84	700	0	1	95	97	15.08	81	84	17.08	46.4	10.7	0	14	16	5.56
619	2	2	6	10	1248	619	14170	11209	99	88	688	0	1	97	99	16.78	81	82	15.17	61.4	23.9	0	16	18	6.39
620	2	2	6	11	805	620	14580	11209	99	92	702	0	1	147	146	28.19	89	92	17.26	90.2	82.6	0	58	57	8.52
621	2	2	6	12	130	621	14989	11209	99	86	707	0	1	170	169	39.89	97	97	20.41	84.9	77.9	0	73	72	8.33
622	2	2	6	13	318	622	15394	11209	99	88	692	0	1	93	97	27.34	97	100	22.33	25	10.2	0	-3	0	4.16
623	2	2	6	14	297	623	15804	11209	99	90	708	0	1	75	77	11.02	81	83	16.37	0	0	0	-5	-3	4.58
624	2	2	6	15	2212	624	16213	11209	99	85	713	0	1	73	78	19.28	81	84	16.47	18.8	2.4	0	-7	-2	4.43
625	2	2	6	16	2103	625	16618	11209	99	89	691	0	1	89	95	20.8	85	86	13.65	34.8	20.2	0	4	10	6.52
626	2	2	6	17	1810	626	17028	11209	99	90	696	0	1	89	88	15.79	89	90	15.2	18.9	0	0	0	0	5.86
627	2	2	6	18	1701	627	17437	11209	99	86	699	0	1	85	87	8.06	93	94	15.95	0	0	0	-7	-5	5.33
628	2	2	6	19	207	628	17842	11209	99	88	708	0	1	97	104	20.26	89	91	15.9	38.6	28.4	0	8	15	6.1
629	2	2	6	20	191	629	18252	11209	99	94	706	0	1	77	79	14.18	93	94	15.14	0	0	0	-15	-13	5.09
630	2	2	6	21	174	630	18661	11209	99	85	694	0	1	77	76	11.86	97	95	14.25	0	0	0	-19	-20	5.4
631	2	2	7	1	117	631	10498	11650	99	89	694	0	1	81	79	16.75	85	88	18.39	12.4	0	0	-3	-5	4.4
632	2	2	7	2	99	632	10908	11650	99	93	696	0	1	104	106	17.6	85	85	15.19	64.5	31.2	0	19	21	6.84
633	2	2	7	3	Block	633	11317	11650	99	87	711	0	1	101	101	22.56	81	84	18.02	54	21.8	0	20	20	5.6
634	2	2	7	4	906	634	11722	11650	99	87	690	0	1	77	80	18.78	81	83	17.02	21.8	5.7	0	-3	0	4.53
635	2	2	7	5	545	635	12132	11650	99	91	695	0	1	81	82	13.09	85	87	16.9	7.7	0	0	-3	-2	4.79
636	2	2	7	6	508	636	12541	11650	99	84	703	0	1	97	96	21.78	81	82	15.97	58.3	22.6	0	16	15	6.07
637	2	2	7	7	488	637	12946	11650	99	88	690	0	1	97	95	18.59	81	81	14.25	67	22.7	0	16	14	6.81
638	2	2	7	8	Str	638	13403	11665	99	90	700	0	3	112	110	13.85	81	85	16.43	70	41.1	0	31	29	6.82
639	2	2	7	9	405	639	13811	11666	99	90	684	0	3	5685	4263	3019.45	81	82	15.67	100	100	0	5604	4182	362.77
640	2	2	7	10	386	640	14170	11650	99	85	708	0	1	104	106	18.21	77	80	16.33	64.7	31.8	0	27	29	6.37
641	2	2	7	11	369	641	14580	11650	99	90	703	0	1	116	182	121.22	89	90	16.79	57.8	48.9	0	27	93	6.91
642	2	2	7	12	335	642	14989	11650	99	88	690	0	1	93	93	17.52	101	101	16.95	11.4	0	0	-7	-7	5.49
643	2	2	7	13	161	643	15394	11650	99	87	704	0	1	116	114	21.47	97	97	15.98	55.2	18.4	0	19	17	7.26
644	2	2	7	14	1236	644	15804	11650	99	90	705	0	1	73	78	13.46	81	84	14.14	15.6	0	0	-7	-2	5.16
645	2	2	7	15	1219	645	16213	11650	99	90	702	0	1	73	75	10.36	85	85	18	0	0	0	-11	-9	4.06
646	2	2	7	16	1203	646	16618	11650	99	85	692	0	1	89	96	16.93	81	84	15.45	41.2	27.1	0	8	15	5.76
647	2	2	7	17	1014	647	17028	11650	99	92	704	0	1	75	83	14.01	89	89	17.25	6.5	0	0	-13	-5	4.35
648	2	2	7	18	80	648	17437	11650	99	87	717	0	1	89	91	16.51	81	84	15.12	42.5	12.6	0	8	10	5.89
649	2	2	7	19	54	649	17842	11650	99	86	701	0	1	108	105	16.09	89	89	14.89	58.1	20.9	0	19	16	7.25
650	2	2	7	20	31	650	18252	11650	99	94	699	0	1	97	93	14.92	93	95	16.31	8.5	0	0	4	0	5.95
651	2	2	7	21	15	651	18661	11650	99	85	716	0	1	104	102	17.43	89	91	15	55.3	15.3	0	15	13	6.94
652	2	2	8	1	8010	652	10498	12091	99	84	704	0	1	83	86	24.67	89	89	20.5	21.4	4.8	0	-5	-2	4.05
653	2	2	8	2	3501	653	10908	12091	99	92	690	0	1	93	93	21.65	81	83	16.57	42.4	20.7	0	12	12	5.61
654	2	2	8	3	277	654	11317	12091	99	85	691	0	1	97	96	18.68	85	86	14.9	38.8	16.5	0	12	11	6.51
655	2	2	8	4	261	655	11722	12091	99	84	696	0	1	104	146	177.36	85	86	18.03	54.8	20.2	0	19	61	5.77
656	2	2	8	5	245	656	12132	12091	99	89	696	0	1	89	87	18.38	85	86	15.3	23.6	13.5	0	4	2	5.82
657	2	2	8	6	226	657	12541	12091	99	85	713	0	1	93	100	20.15	81	81	16.84	48.2	29.4	0	12	19	5.52
658	2	2	8	7	1607	658	12946	12091	99	91	698	0	1	89	93	21.06	85	87	18.05	33	14.3	0	4	8	4.93
659	2	2	8	8	1413	659	13356	12091	99	92	691	0	1	89	107	36.56	89	89	17.28	39.1	25	0	0	18	5.15
660	2	2	8	9	1309	660	13765	12091	99	85	699	0	1	81	82	18.84	85	86	17.03	12.9	2.4	0	-3	-2	4.76
661	2	2	8	10	1252	661	14170	12091	99	85	696	0	1	97	89	15.01	85	85	16.1	17.6	0	0	12	4	6.02
662	2	2	8	11	809	662	14580	12091	99	90	690	0	1	93	90	16.12	89	90	16.52	18.9	3.3	0	4	1	5.63
663	2	2	8	12	134	663	14989	12091	99	85	710	0	1	120	118	19.97	104	104	19.05	43.5	11.8	0	16	14	6.3
664	2	2	8	13	2216	664	15394	12091	99	85	708	0	1	101	94	18.56	97	97	17.74	15.3	0	0	4	-2	5.69
665	2	2	8	14	302	665	15804	12091	99	90	698	0	1	77	77	15.13	81	85	15.48	10	0	0	-3	-3	4.97
666	2	2	8	15	2216	666	16213	12091	99	84	703	0	1	77	77	18.47	81	84	16.59	8.3	4.8	0	-3	-3	4.64
667	2	2	8	16	2107	667	16618	12091	99	86	693	0	1	77	80	16.6	81	81	15.77	14	7	0	-3	0	4.88
668	2	2	8	17	2004	668	17028	12091	99	91	713	0	1	81	84	12.26	89	92	18.65	3.3	0	0	-7	-4	4.34
669	2	2	8	18	1705	669	17437	12091	99	88	699	0	1	89	83	16.64	89	91	16.51	2.3	0	0	0	-5	5.39
670	2	2	8	19	211	670	17842	12091	99	85	702	0	1	89	90	14.84	89	91	16.59	14.1	2.4	0	0	1	5.36
671	2	2	8	20	195	671	18252	12091	99	91	693	0	1	93	95	11.54	89	92	15.61	14.3	0	0	4	6	5.96
672	2	2	8	21	178	672	18661	12091	99	87	706	0	1	89	93	16.45	85	88	16.47	32.2	10.3	0	4	8	5.41
673	3	1	1	1	104	673	1525	13036	99	84	696	0	1	101	98	18.98	97	100	18.17	26.2	2.4	0	4	1	5.56
674	3	1	1	2	85	674	1930	13036	99	89	686	0	1	128	126	15.79	101	101	18	71.9	22.5	0	27	25	7.11
675	3	1	1	3	911	675	2367	12960	99	91	700	0	3	862	850	132.77	93	96	15.61	100	100	0	769	757	55.21
676	3	1	1	4	627	676	2749	13036	99	87	683	0	1	112	108	23.15	104	106	20.14	17.2	6.9	0	8	4	5.56
677	3	1	1	5	530	677	3113	13001	99	92	687	0	3	118	132	40.85	101	102	18.61	56.5	43.5	0	17	31	6.34
678	3	1	1	6	493	678	3564	13036	99	91	705	0	1	112	116	29.06	97	98	19.23	45.1	22	0	15	19	5.82
679	3	1	1	7	440	679	3897	13045	99	90	708	0	1	81	84	16.65	104	110	26.99	0	0	0	-22	-19	3
680	3	1	1	8	425	680	4378	13036	99	85	710	0	1	116	115	19.04	95	96	21.51	40	11.8	0	21	20	5.39
681	3	1	1	9	392	681	4788	13036	99	93	703	0	1	112	109	20.79	101	99	20.33	18.3	10.8	0	11	8	5.51
682	3	1	1	10	374	682	5197	13036	99	87	687	0	1	104	105	23.41	101	103	22.14	24.1	6.9	0	3	4	4.7
683	3	1	1	11	340	683	5602	13036	99	87	687	0	1	132	131	24.54	101	102	17.46	77	36.8	0	31	30	7.56
684	3	1	1	12	324	684	6012	13036	99	90	694	0	3	134	132	28.62	101	105	20.47	64.4	35.6	0	33	31	6.55
685	3	1	1	13	146	685	6421	13036	99	86	684	0	1	89	91	15.71	89	89	15.65	10.5	4.7	0	0	2	5.69
686	3	1	1	14	1224	686	6826	13036	99	88	690	0	1	77	78	11.86	93	92	17.8	0	0	0	-15	-14	4.33
687	3	1	1	15	1208	687	7236	13036	99	90	699	0	1	91	90	16.52	89	87	14.81	20	6.7	0	2	1	6.14
688	3	1	1	16	1019	688	7645	13036	99	85	697	0	1	104	102	27.98	85	88	17.45	50.6	34.1	0	19	17	5.96
689	3	1	1	17	1003	689	8050	13036	99	85	690	0	1	85	96	21.33	89	93	19.01	21.2	12.9	0	-3	7	4.47
690	3	1	1	18	59	690	8460	13036	99	93	692	0	1	85	88	19.47	89	92	18.63	25.8	1.1	0	-3	0	4.56
691	3	1	1	19	43	691	8869	13036	99	88	694	0	1	101	99	15.86	79	80	14.54	62.5	22.7	0	22	20	6.94
692	3	1	1	20	20	692	9274	13036	99	90	700	0	1	124	127	30.96	93	94	18.22	74.4	37.8	0	31	34	6.81
693	3	1	1	21	3	693	9684	13036	99	92	690	0	1	77	80	17.86	81	86	18.22	19.6	2.2	0	-3	0	4.23
694	3	1	2	1	9002	694	1525	13477	99	84	711	0	1	128	119	23.02	89	88	16.22	64.3	54.8	0	39	30	7.89
695	3	1	2	2	2219	695	1930	13477	99	87	693	0	1	139	137	24.72	116	117	29.05	42.5	0	0	23	21	4.78
696	3	1	2	3	266	696	2340	13477	99	91	691	0	1	101	113	29.25	101	104	22.16	31.9	22	0	0	12	4.56
697	3	1	2	4	249	697	2749	13477	99	89	695	0	1	116	115	19.4	93	96	15.85	55.1	25.8	0	23	22	7.32
698	3	1	2	5	232	698	3223	13445	99	93	693	0	1	155	153	35.97	116	119	30.68	58.1	25.8	0	39	37	5.05
699	3	1	2	6	851	699	3564	13477	99	89	703	0	1	132	145	52.73	89	89	21.95	67.4	47.2	0	43	56	6.01
700	3	1	2	7	1418	700	3973	13477	99	86	706	0	1	114	133	46.13	104	105	26.98	33.7	20.9	0	10	29	4.23
701	3	1	2	8	1402	701	4378	13477	99	84	697	0	1	110	122	48.39	93	93	18.27	50	26.2	0	17	29	6.02
702	3	1	2	9	1257	702	4788	13477	99	89	689	0	1	128	131	21.31	97	98	15.52	78.7	47.2	0	31	34	8.25
703	3	1	2	10	1241	703	5197	13477	99	84	703	0	1	135	137	26.47	89	91	17.97	86.9	71.4	0	46	48	7.51
704	3	1	2	11	139	704	5602	13477	99	87	699	0	1	104	104	13.08	101	99	18.55	17.2	0	0	3	3	5.61
705	3	1	2	12	122	705	6012	13477	99	92	687	0	1	143	148	33.1	97	100	21.91	73.9	50	0	46	51	6.53
706	3	1	2	13	306	706	6421	13477	99	85	684	0	1	97	96	17.25	85	85	14.74	44.7	24.7	0	12	11	6.58
707	3	1	2	14	290	707	6826	13477	99	85	690	0	1	101	99	12.94	85	86	16.39	40	9.4	0	16	14	6.16
708	3	1	2	15	2205	708	7236	13477	99	91	706	0	1	93	91	19.87	89	93	19.27	17.6	5.5	0	4	2	4.83
709	3	1	2	16	2009	709	7645	13477	99	90	694	0	1	89	89	14.62	89	90	16.84	14.4	0	0	0	0	5.29
710	3	1	2	17	1803	710	8050	13477	99	90	705	0	1	89	91	21.18	89	88	15.77	22.2	8.9	0	0	2	5.64
711	3	1	2	18	1612	711	8460	13477	99	91	698	0	1	89	90	13.48	85	86	16.24	14.3	0	0	4	5	5.48
712	3	1	2	19	200	712	8869	13477	99	85	706	0	1	73	73	15.16	81	85	18.98	7.1	0	0	-7	-7	3.85
713	3	1	2	20	183	713	9274	13477	99	91	698	0	1	81	82	14.08	85	84	17.2	7.7	0	0	-3	-2	4.71
714	3	1	2	21	167	714	9684	13477	99	93	704	0	1	93	96	22.16	77	79	15.87	54.8	26.9	0	16	19	5.86
715	3	1	3	1	110	715	1525	13918	99	84	705	0	3	108	109	14.06	85	84	13.31	78.6	36.9	0	23	24	8.12
716	3	1	3	2	89	716	2019	13834	99	92	690	0	1	151	154	29.28	101	105	27.71	76.1	45.7	0	50	53	5.45
717	3	1	3	3	915	717	2340	13918	99	92	704	0	1	132	135	25.13	97	100	24.36	68.5	28.3	0	35	38	5.42
718	3	1	3	4	632	718	2749	13918	99	86	687	0	1	136	144	39.39	93	95	18.85	72.1	53.5	0	43	51	7.21
719	3	1	3	5	537	719	3154	13918	99	86	694	0	1	93	96	17.07	97	97	17.73	18.6	2.3	0	-3	0	5.24
720	3	1	3	6	498	720	3564	13918	99	93	695	0	1	97	98	19.09	85	83	15.5	45.2	15.1	0	12	13	6.26
721	3	1	3	7	480	721	3973	13918	99	85	702	0	1	151	394	365.28	85	86	18.11	88.2	68.2	0	66	309	8.34
722	3	1	3	8	431	722	4378	13918	99	85	699	0	1	97	99	22.15	93	97	21.48	17.6	7.1	0	4	6	4.51
723	3	1	3	9	397	723	4788	13918	99	92	690	0	1	101	105	21.98	93	95	18.57	32.6	13	0	8	12	5.44
724	3	1	3	10	378	724	5197	13918	99	86	696	0	1	116	119	32.12	93	93	17.4	55.8	43	0	23	26	6.67
725	3	1	3	11	361	725	5602	13918	99	87	692	0	1	116	117	16.37	97	97	16.42	63.2	28.7	0	19	20	7.07
726	3	1	3	12	328	726	6012	13918	99	89	689	0	1	128	131	18.25	101	103	22.89	65.2	27	0	27	30	5.59
727	3	1	3	13	152	727	6421	13918	99	87	707	0	1	101	100	22.43	85	89	18.36	40.2	20.7	0	16	15	5.5
728	3	1	3	14	1228	728	6826	13918	99	86	697	0	3	957	837	367.85	85	86	16.18	100	100	0	872	752	59.15
729	3	1	3	15	1212	729	7236	13918	99	94	702	0	1	85	86	25.85	93	95	18.13	16	8.5	0	-7	-6	4.69
730	3	1	3	16	1023	730	7645	13918	99	85	701	0	1	85	87	18.11	93	93	17.31	15.3	2.4	0	-7	-5	4.91
731	3	1	3	17	1007	731	8050	13918	99	85	701	0	1	108	106	18.24	85	84	16.42	56.5	28.2	0	23	21	6.58
732	3	1	3	18	72	732	8423	13877	99	91	699	0	3	1829	1739	619.81	81	84	15.03	100	100	0	1748	1658	121.72
733	3	1	3	19	47	733	8869	13918	99	87	706	0	1	69	75	19.25	85	89	20.64	8	0	0	-15	-9	3.34
734	3	1	3	20	24	734	9274	13918	99	85	698	0	1	85	87	15.84	85	84	15.25	27.1	5.9	0	0	2	5.57
735	3	1	3	21	7	735	9684	13918	99	91	709	0	1	112	109	23.67	77	77	16.66	70.3	52.7	0	35	32	6.72
736	3	1	4	1	8003	736	1525	14359	99	85	697	0	1	104	102	15.78	101	101	21.21	5.9	0	0	3	1	4.9
737	3	1	4	2	2502	737	1930	14359	99	85	702	0	1	101	120	37.05	81	82	15.89	57.6	48.2	0	20	39	6.36
738	3	1	4	3	270	738	2330	14254	99	90	710	0	1	99	97	17.1	101	104	25.58	3.3	0	0	-1	-3	3.87
739	3	1	4	4	253	739	2700	14267	99	90	706	0	1	104	106	23.46	97	103	24.99	21.1	7.8	0	7	9	4.16
740	3	1	4	5	236	740	3154	14359	99	89	686	0	1	194	194	53.59	97	98	22.58	86.5	84.3	0	97	97	8.59
741	3	1	4	6	217	741	3564	14359	99	92	705	0	1	112	109	14.39	97	98	18.76	35.9	7.6	0	15	12	5.97
742	3	1	4	7	1504	742	3973	14359	99	87	703	0	1	104	107	19.39	93	94	18.36	39.1	17.2	0	11	14	5.66
743	3	1	4	8	1406	743	4378	14359	99	85	701	0	1	174	164	46.81	89	89	16.43	91.8	68.2	0	85	75	10.59
744	3	1	4	9	1302	744	4788	14359	99	92	694	0	1	116	115	17.08	93	95	16.35	60.9	32.6	0	23	22	7.1
745	3	1	4	10	1245	745	5197	14359	99	87	698	0	1	104	104	18.78	89	97	20.09	41.4	13.8	0	15	15	5.18
746	3	1	4	11	801	746	5602	14359	99	88	707	0	1	120	123	19.81	89	91	17.05	86.4	50	0	31	34	7.04
747	3	1	4	12	127	747	6012	14359	99	93	704	0	1	170	173	38.69	93	95	20.04	92.5	81.7	0	77	80	8.48
748	3	1	4	13	310	748	6421	14359	99	85	695	0	1	81	77	13.64	97	96	16.3	0	0	0	-15	-19	4.97
749	3	1	4	14	294	749	6826	14359	99	86	695	0	1	85	87	13.74	85	89	15.71	22.1	0	0	0	2	5.41
750	3	1	4	15	2209	750	7236	14359	99	90	704	0	1	93	102	24.87	85	84	15.98	40	26.7	0	8	17	5.82
751	3	1	4	16	2013	751	7645	14359	99	88	698	0	1	83	96	23.46	81	84	15.23	50	19.3	0	2	15	5.45
752	3	1	4	17	1807	752	8050	14359	99	89	690	0	1	73	70	15.09	85	88	17.18	0	0	0	-11	-14	4.25
753	3	1	4	18	1616	753	8460	14359	99	92	689	0	1	77	75	13.73	81	83	16.6	4.3	0	0	-3	-5	4.64
754	3	1	4	19	204	754	8869	14359	99	86	689	0	1	97	93	17.78	81	79	15.01	52.3	15.1	0	16	12	6.46
755	3	1	4	20	188	755	9274	14359	99	84	688	0	1	85	89	11.94	81	83	14.49	31	6	0	4	8	5.87
756	3	1	4	21	171	756	9684	14359	99	91	688	0	1	85	84	12.88	81	84	18.25	9.9	0	0	4	3	4.66
757	3	1	5	1	114	757	1525	14796	99	90	697	0	1	104	108	12.37	93	94	19.86	27.8	2.2	0	11	15	5.24
758	3	1	5	2	96	758	1930	14796	99	92	701	0	1	77	78	12.65	85	87	20.19	3.3	0	0	-7	-6	3.81
759	3	1	5	3	919	759	2340	14796	99	90	716	0	1	112	117	22.99	81	82	16.3	77.8	48.9	0	31	36	6.87
760	3	1	5	4	903	760	2678	14732	99	92	697	0	1	116	118	25.5	85	85	17.26	71.7	44.6	0	31	33	6.72
761	3	1	5	5	541	761	3154	14796	99	93	700	0	1	143	141	37.31	93	92	18.42	68.8	59.1	0	50	48	7.77
762	3	1	5	6	503	762	3564	14796	99	93	695	0	1	124	125	18.02	85	88	15.94	91.4	67.7	0	39	40	7.78
763	3	1	5	7	484	763	3973	14796	99	90	695	0	1	120	120	21.68	89	88	16.96	73.3	42.2	0	31	31	7.07
764	3	1	5	8	435	764	4378	14796	99	90	687	0	1	108	115	33.17	89	95	17.64	52.2	26.7	0	19	26	6.12
765	3	1	5	9	402	765	4788	14796	99	92	706	0	1	167	165	27.45	97	98	17.93	95.7	82.6	0	70	68	9.32
766	3	1	5	10	382	766	5197	14796	99	96	700	0	1	108	109	22.7	89	89	18.97	56.3	28.1	0	19	20	5.69
767	3	1	5	11	365	767	5602	14796	99	89	703	0	1	190	259	117.39	85	88	16.4	100	100	0	105	174	11.59
768	3	1	5	12	332	768	6012	14796	99	93	695	0	1	116	120	29.27	97	98	21.37	48.4	21.5	0	19	23	5.43
769	3	1	5	13	158	769	6421	14796	99	89	700	0	1	89	89	14.85	85	87	16.93	11.2	1.1	0	4	4	5.26
770	3	1	5	14	1233	770	6826	14796	99	91	691	0	1	101	103	18.6	81	82	17.44	57.1	23.1	0	20	22	5.79
771	3	1	5	15	1216	771	7236	14796	99	92	692	0	1	73	76	15.13	89	89	17.99	3.3	0	0	-15	-12	4.06
772	3	1	5	16	1027	772	7645	14796	99	93	709	0	1	85	90	20.76	81	86	17.54	26.9	15.1	0	4	9	4.85
773	3	1	5	17	1011	773	8050	14796	99	92	706	0	1	99	100	26.39	81	84	17.31	50	26.1	0	18	19	5.72
774	3	1	5	18	76	774	8460	14796	99	93	697	0	1	97	97	17.89	85	84	14.59	47.3	22.6	0	12	12	6.65
775	3	1	5	19	51	775	8869	14796	99	93	700	0	1	104	101	18.52	89	90	18	43	5.4	0	15	12	5.78
776	3	1	5	20	28	776	9274	14796	99	91	696	0	1	124	121	35.54	85	84	18.93	69.2	50.5	0	39	36	6.55
777	3	1	5	21	12	777	9684	14796	99	95	700	0	1	112	107	34.69	77	79	16.2	61.1	52.6	0	35	30	6.91
778	3	1	6	1	8007	778	1525	15232	99	86	691	0	1	104	113	21.89	97	101	19.93	36	18.6	0	7	16	5.22
779	3	1	6	2	3301	779	1930	15232	99	87	692	0	1	128	151	52.58	85	85	15.35	87.4	70.1	0	43	66	8.34
780	3	1	6	3	274	780	2340	15232	99	91	699	0	1	89	91	15.3	93	94	17.23	8.8	0	0	-3	-1	5.17
781	3	1	6	4	258	781	2749	15232	99	84	694	0	1	106	106	19.25	89	90	14.03	54.8	27.4	0	17	17	7.55
782	3	1	6	5	241	782	3154	15232	99	86	699	0	1	155	156	29.13	89	89	15.47	100	93	0	66	67	10.02
783	3	1	6	6	222	783	3564	15232	99	95	693	0	1	85	86	14.9	89	89	14.09	17.9	0	0	-3	-2	6.03
784	3	1	6	7	1604	784	3973	15232	99	85	698	0	1	128	142	48.22	89	91	18.01	68.2	54.1	0	39	53	7.11
785	3	1	6	8	1410	785	4378	15232	99	87	696	0	1	139	144	40.02	85	87	15.47	85.1	72.4	0	54	59	8.99
786	3	1	6	9	1306	786	4788	15232	99	91	688	0	1	97	100	19.26	93	95	17.19	28.6	9.9	0	4	7	5.64
787	3	1	6	10	1249	787	5197	15232	99	87	695	0	1	108	106	18.88	97	98	20.32	17.2	8	0	11	9	5.31
788	3	1	6	11	806	788	5602	15232	99	85	694	0	1	147	150	27.8	101	104	23.86	76.5	47.1	0	46	49	6.16
789	3	1	6	12	131	789	6012	15232	99	90	717	0	3	223	221	31	93	95	21.75	100	100	0	130	128	10.25
790	3	1	6	13	319	790	6421	15232	99	87	698	0	1	81	82	15.72	89	91	16.46	4.6	0	0	-7	-6	4.92
791	3	1	6	14	298	791	6826	15232	99	86	700	0	1	81	84	13.73	85	87	16.14	8.1	0	0	-3	0	5.02
792	3	1	6	15	2213	792	7236	15232	99	91	688	0	1	108	110	21.05	81	84	15.97	73.6	45.1	0	27	29	6.76
793	3	1	6	16	2104	793	7645	15232	99	85	695	0	1	104	101	15.01	85	86	16.1	63.5	7.1	0	19	16	6.46
794	3	1	6	17	2001	794	8050	15232	99	86	711	0	1	79	78	10.97	85	90	18.14	0	0	0	-5	-6	4.36
795	3	1	6	18	1702	795	8460	15232	99	90	690	0	1	81	79	11.89	81	82	15.44	10	1.1	0	0	-1	5.24
796	3	1	6	19	208	796	8869	15232	99	84	692	0	1	112	117	31.29	85	85	16.81	61.9	41.7	0	27	32	6.66
797	3	1	6	20	192	797	9274	15232	99	88	704	0	1	93	93	15.63	81	83	15.15	38.6	14.8	0	12	12	6.14
798	3	1	6	21	175	798	9684	15232	99	94	687	0	1	77	81	15.87	85	89	20.87	5.3	0	0	-7	-3	3.69
799	3	1	7	1	118	799	1525	15673	99	84	691	0	3	120	121	23.07	89	94	18.09	67.9	41.7	0	31	32	6.63
800	3	1	7	2	100	800	1930	15673	99	86	706	0	1	97	101	20.38	93	95	19.93	26.7	9.3	0	4	8	4.87
801	3	1	7	3	Block	801	2340	15673	99	90	690	0	1	104	102	18.96	85	86	15.55	62.2	27.8	0	19	17	6.69
802	3	1	7	4	907	802	2749	15673	99	85	690	0	1	143	147	21.66	85	88	18.02	100	83.5	0	58	62	7.93
803	3	1	7	5	505	803	3154	15673	99	86	697	0	1	81	82	15.1	93	92	17.85	1.2	0	0	-11	-10	4.54
804	3	1	7	6	509	804	3564	15673	99	91	689	0	1	101	101	18.37	85	85	13.76	51.6	30.8	0	16	16	7.34
805	3	1	7	7	489	805	3973	15673	99	88	686	0	1	97	99	23.3	89	89	17.18	42	18.2	0	8	10	5.65
806	3	1	7	8	437	806	4378	15673	99	84	687	0	1	93	89	19.3	97	97	17.3	11.9	0	0	-3	-7	5.38
807	3	1	7	9	406	807	4788	15673	99	90	699	0	1	182	188	27.88	101	100	19.23	100	96.7	0	81	87	9.46
808	3	1	7	10	387	808	5197	15673	99	85	698	0	1	135	130	17.68	89	92	18.11	88.2	60	0	46	41	7.45
809	3	1	7	11	370	809	5602	15673	99	84	705	0	1	104	110	22.35	89	92	17.8	47.6	22.6	0	15	21	5.84
810	3	1	7	12	336	810	6012	15673	99	93	687	0	1	112	111	19.65	104	106	20.52	32.3	6.5	0	8	7	5.46
811	3	1	7	13	162	811	6421	15673	99	86	696	0	1	104	105	18.1	81	84	15.79	65.1	38.4	0	23	24	6.59
812	3	1	7	14	1237	812	6826	15673	99	84	688	0	1	147	141	30.43	85	83	15.63	100	70.2	0	62	56	9.41
813	3	1	7	15	1220	813	7236	15673	99	94	702	0	1	85	83	14.38	85	90	17.58	8.5	0	0	0	-1	4.84
814	3	1	7	16	1204	814	7645	15673	99	85	713	0	1	77	77	13.62	85	87	17.48	3.5	0	0	-7	-7	4.4
815	3	1	7	17	1015	815	8050	15673	99	88	707	0	1	120	122	22.2	85	87	18.16	76.1	46.6	0	35	37	6.61
816	3	1	7	18	81	816	8460	15673	99	90	700	0	1	101	98	17.47	85	84	14.84	53.3	24.4	0	16	13	6.81
817	3	1	7	19	55	817	8869	15673	99	89	711	0	1	81	84	13.7	85	88	21.26	7.9	0	0	-3	0	3.81
818	3	1	7	20	32	818	9274	15673	99	87	697	0	1	89	83	14.99	85	84	15.61	8	1.1	0	4	-1	5.7
819	3	1	7	21	16	819	9684	15673	99	90	693	0	1	112	114	25.3	81	80	17.15	63.3	48.9	0	31	33	6.53
820	3	1	8	1	8011	820	1525	16114	99	90	696	0	1	101	106	25.87	101	103	18.15	27.8	12.2	0	0	5	5.56
821	3	1	8	2	Block	821	1930	16114	99	86	704	0	1	128	132	25.23	93	93	15.28	83.7	54.7	0	35	39	8.38
822	3	1	8	3	287	822	2340	16114	99	90	708	0	1	132	147	45.28	89	89	16.03	76.7	56.7	0	43	58	8.23
823	3	1	8	4	262	823	2749	16114	99	85	710	0	1	93	95	10.51	89	92	18.6	20	0	0	4	6	5
824	3	1	8	5	246	824	3154	16114	99	87	704	0	1	124	127	25.09	85	86	15.64	85.1	59.8	0	39	42	7.93
825	3	1	8	6	227	825	3564	16114	99	92	696	0	1	147	144	28.84	89	90	17.01	89.1	77.2	0	58	55	8.64
826	3	1	8	7	1608	826	3973	16114	99	88	711	0	1	108	111	31.57	93	93	16.66	44.3	20.5	0	15	18	6.48
827	3	1	8	8	1414	827	4378	16114	99	86	692	0	1	139	136	27.63	97	97	19.86	66.3	52.3	0	42	39	7
828	3	1	8	9	1310	828	4788	16114	99	91	701	0	1	112	114	20.34	93	96	15.69	50.5	30.8	0	19	21	7.14
829	3	1	8	10	1253	829	5197	16114	99	88	700	0	1	77	76	12.52	101	103	21.87	0	0	0	-23	-24	3.52
830	3	1	8	11	810	830	5602	16114	99	86	693	0	1	143	140	23.75	93	95	19.1	88.4	62.8	0	50	47	7.49
831	3	1	8	12	135	831	6012	16114	99	91	695	0	3	124	124	18.6	101	99	16.33	65.9	23.1	0	23	23	7.59
832	3	1	8	13	Str	832	6407	16129	99	91	702	0	3	81	83	11.63	97	99	17.49	0	0	0	-15	-13	4.63
833	3	1	8	14	303	833	6826	16114	99	84	706	0	1	81	78	12.15	89	92	18.03	0	0	0	-7	-10	4.49
834	3	1	8	15	Block	834	7247	16115	99	90	697	0	1	116	117	18.11	97	96	16.18	51.1	20	0	19	20	7.17
835	3	1	8	16	2201	835	7645	16114	99	84	704	0	1	91	88	15.8	89	88	16.93	16.7	0	0	2	0	5.37
836	3	1	8	17	2005	836	8050	16114	99	86	692	0	1	73	75	8.37	97	99	18.16	0	0	0	-23	-21	4.02
837	3	1	8	18	1706	837	8460	16114	99	90	712	0	1	77	78	14.38	85	87	17.82	5.6	0	0	-7	-6	4.32
838	3	1	8	19	212	838	8869	16114	99	87	704	0	1	93	94	20.02	77	79	16.33	47.1	20.7	0	16	17	5.69
839	3	1	8	20	196	839	9274	16114	99	87	697	0	1	85	83	22.92	81	79	14.77	31	16.1	0	4	2	5.76
840	3	1	8	21	179	840	9684	16114	99	90	684	0	1	73	72	10.9	93	93	20.59	0	0	0	-19	-20	3.55
841	3	2	1	1	104	841	10498	13036	99	87	687	0	1	132	117	28.48	81	82	16.07	67.8	58.6	0	51	36	8.22
842	3	2	1	2	85	842	10908	13036	99	89	700	0	1	97	102	20.42	89	90	19.32	38.2	18	0	8	13	5.02
843	3	2	1	3	911	843	11366	12927	99	92	699	0	3	786	691	294.45	81	93	35.31	93.5	92.4	0	705	610	22.26
844	3	2	1	4	627	844	11722	13036	99	85	719	0	1	89	88	18.82	81	84	15.55	32.9	10.6	0	8	7	5.72
845	3	2	1	5	530	845	12132	13036	99	89	696	0	1	85	87	14.94	77	78	13.9	38.2	12.4	0	8	10	6.12
846	3	2	1	6	493	846	12541	13036	99	87	693	0	1	93	98	25.4	85	87	17.71	41.4	18.4	0	8	13	5.25
847	3	2	1	7	440	847	12946	13036	99	88	707	0	1	110	249	344.23	89	87	18.01	54.5	33	0	21	160	6.11
848	3	2	1	8	425	848	13356	13036	99	92	694	0	1	116	116	21.16	85	83	14.85	75	52.2	0	31	31	7.81
849	3	2	1	9	392	849	13765	13036	99	87	687	0	1	89	89	20.18	89	89	15.17	26.4	2.3	0	0	0	5.87
850	3	2	1	10	374	850	14170	13036	99	84	691	0	1	85	87	12.1	93	95	18.83	4.8	0	0	-7	-5	4.51
851	3	2	1	11	340	851	14580	13036	99	90	702	0	1	97	102	19.38	85	87	15.82	46.7	27.8	0	12	17	6.13
852	3	2	1	12	324	852	14989	13036	99	84	708	0	1	101	100	14.26	93	91	15.66	25	4.8	0	8	7	6.45
853	3	2	1	13	146	853	15394	13036	99	86	695	0	1	95	95	20.06	93	93	18.46	31.4	2.3	0	2	2	5.15
854	3	2	1	14	1224	854	15804	13036	99	90	699	0	1	85	86	14.33	85	86	13.96	17.8	0	0	0	1	6.09
855	3	2	1	15	1208	855	16213	13036	99	87	696	0	1	81	81	15.98	81	81	15.06	32.2	0	0	0	0	5.38
856	3	2	1	16	1019	856	16618	13036	99	85	704	0	1	69	71	9.03	89	90	19.49	0	0	0	-19	-17	3.54
857	3	2	1	17	1003	857	17028	13036	99	90	699	0	1	104	109	22.36	89	90	14.79	51.1	35.6	0	15	20	7.03
858	3	2	1	18	59	858	17437	13036	99	87	707	0	1	89	91	12.46	89	89	15.4	13.8	0	0	0	2	5.78
859	3	2	1	19	43	859	17842	13036	99	86	708	0	1	99	106	24.21	89	91	17.99	39.5	23.3	0	10	17	5.5
860	3	2	1	20	20	860	18252	13036	99	89	687	0	1	155	158	22.93	93	93	16.61	97.8	94.4	0	62	65	9.33
861	3	2	1	21	3	861	18661	13036	99	88	706	0	1	77	82	14.57	81	83	15.55	25	0	0	-3	1	4.95
862	3	2	2	1	9002	862	10498	13477	99	87	701	0	1	89	89	16.68	89	87	17.61	9.2	3.4	0	0	0	5.05
863	3	2	2	2	2219	863	10908	13477	99	91	704	0	1	108	104	21.07	81	83	14.94	68.1	42.9	0	27	23	7.23
864	3	2	2	3	266	864	11317	13477	99	87	709	0	1	97	105	23.71	77	79	16.88	62.1	36.8	0	20	28	5.75
865	3	2	2	4	249	865	11722	13477	99	87	695	0	1	85	92	18.01	85	86	15.61	33.3	10.3	0	0	7	5.44
866	3	2	2	5	232	866	12132	13477	99	89	707	0	1	85	88	19.16	85	85	17.09	22.5	5.6	0	0	3	4.97
867	3	2	2	6	851	867	12541	13477	99	84	691	0	1	101	100	13.85	77	80	17.3	58.3	23.8	0	24	23	5.84
868	3	2	2	7	1418	868	12946	13477	99	85	698	0	1	93	93	15.81	81	80	13.48	44.7	28.2	0	12	12	6.9
869	3	2	2	8	1402	869	13356	13477	99	91	699	0	1	81	83	12.85	89	92	18.37	5.5	0	0	-7	-5	4.41
870	3	2	2	9	1257	870	13765	13477	99	89	696	0	1	108	112	16.07	89	88	15.2	55.1	38.2	0	19	23	7.1
871	3	2	2	10	1241	871	14170	13477	99	85	711	0	1	116	114	22.8	85	85	18.1	62.4	32.9	0	31	29	6.41
872	3	2	2	11	139	872	14580	13477	99	92	693	0	1	91	92	15.11	85	88	17.42	20.7	6.5	0	6	7	5.22
873	3	2	2	12	122	873	14989	13477	99	84	704	0	1	116	113	24.97	93	93	17.04	52.4	36.9	0	23	20	6.81
874	3	2	2	13	306	874	15394	13477	99	86	696	0	1	101	111	27.22	85	87	15.48	64	41.9	0	16	26	6.52
875	3	2	2	14	290	875	15804	13477	99	93	698	0	1	85	86	16.64	89	93	14.85	17.2	5.4	0	-3	-2	5.72
876	3	2	2	15	2205	876	16213	13477	99	87	702	0	1	93	98	21.24	85	86	17.58	36.8	10.3	0	8	13	5.29
877	3	2	2	16	2009	877	16618	13477	99	88	707	0	1	87	92	19.84	81	81	13.95	40.9	21.6	0	6	11	6.24
878	3	2	2	17	1803	878	17028	13477	99	93	692	0	1	77	83	17.63	89	91	16.2	17.2	4.3	0	-11	-5	4.75
879	3	2	2	18	1612	879	17437	13477	99	85	705	0	1	93	91	16.42	85	85	13.18	29.4	15.3	0	8	6	7.06
880	3	2	2	19	200	880	17842	13477	99	86	697	0	1	97	97	16.12	81	82	13.24	51.2	29.1	0	16	16	7.33
881	3	2	2	20	183	881	18252	13477	99	92	712	0	1	73	77	14.34	85	87	15.95	12	0	0	-11	-7	4.58
882	3	2	2	21	167	882	18661	13477	99	86	686	0	1	81	80	16.21	81	80	12.46	16.3	7	0	0	0	6.5
883	3	2	3	1	110	883	10498	13918	99	86	693	0	1	97	100	22.82	85	89	20.74	34.9	18.6	0	12	15	4.68
884	3	2	3	2	89	884	10908	13918	99	94	707	0	1	112	111	20.68	85	83	18.55	61.7	30.9	0	27	26	6.04
885	3	2	3	3	915	885	11317	13918	99	86	702	0	3	97	96	14.02	77	79	15.43	65.1	33.7	0	20	19	6.28
886	3	2	3	4	632	886	11722	13918	99	88	702	0	1	85	86	17.8	89	89	17.5	17	0	0	-3	-2	4.86
887	3	2	3	5	537	887	12132	13918	99	90	711	0	1	104	100	28.08	93	95	18.73	34.4	20	0	11	7	5.55
888	3	2	3	6	498	888	12541	13918	99	88	702	0	1	93	98	21.24	77	77	16.62	46.6	30.7	0	16	21	5.6
889	3	2	3	7	480	889	12946	13918	99	87	692	0	1	112	424	617.96	73	76	13.87	72.4	63.2	0	39	351	8.08
890	3	2	3	8	431	890	13356	13918	99	94	705	0	1	73	76	11.72	89	90	21.73	0	0	0	-15	-12	3.36
891	3	2	3	9	397	891	13765	13918	99	86	691	0	1	83	87	16.92	85	85	16.76	20.9	0	0	-1	2	4.95
892	3	2	3	10	378	892	14170	13918	99	86	704	0	1	104	102	18.93	81	82	17.25	58.1	23.3	0	23	21	6.03
893	3	2	3	11	361	893	14580	13918	99	95	696	0	1	89	90	21.61	93	94	17.38	17.9	0	0	-3	-2	5.12
894	3	2	3	12	328	894	14989	13918	99	88	695	0	1	108	107	16.14	89	87	16.8	61.4	20.5	0	19	18	6.43
895	3	2	3	13	152	895	15394	13918	99	85	693	0	1	97	103	22.59	81	81	15.71	51.8	29.4	0	16	22	6.17
896	3	2	3	14	1228	896	15804	13918	99	91	699	0	1	652	695	423.06	89	89	15.46	90.1	90.1	0	563	606	42.17
897	3	2	3	15	1212	897	16213	13918	99	87	698	0	1	85	88	15.66	85	86	17.08	17.2	4.6	0	0	3	4.98
898	3	2	3	16	1023	898	16618	13918	99	85	707	0	1	101	89	18.23	81	84	15.54	51.8	2.4	0	20	8	6.5
899	3	2	3	17	1007	899	17028	13918	99	94	699	0	1	77	78	19.08	85	85	14.78	18.1	0	0	-7	-6	5.21
900	3	2	3	18	72	900	17420	13884	99	87	690	0	3	3597	3187	1062.85	93	94	16.07	100	100	0	3504	3094	223.8
901	3	2	3	19	47	901	17842	13918	99	84	722	0	3	101	103	13.24	81	83	13.39	65.5	40.5	0	20	22	7.54
902	3	2	3	20	24	902	18252	13918	99	91	715	0	1	77	78	16.58	85	88	18.98	5.5	0	0	-7	-6	4.06
903	3	2	3	21	7	903	18661	13918	99	85	709	0	1	116	121	20.1	93	93	18.07	62.4	37.6	0	23	28	6.42
904	3	2	4	1	8003	904	10498	14359	99	87	691	0	1	147	160	56.38	81	83	15.5	89.7	77	0	66	79	9.48
905	3	2	4	2	2502	905	10908	14359	99	89	684	0	1	93	97	25.15	81	85	18.93	33.7	15.7	0	12	16	4.91
906	3	2	4	3	270	906	11317	14359	99	85	695	0	1	85	91	16.15	81	82	14.37	36.5	12.9	0	4	10	5.91
907	3	2	4	4	253	907	11722	14359	99	84	701	0	1	114	112	17.81	85	86	17.72	63.1	27.4	0	29	27	6.43
908	3	2	4	5	236	908	12132	14359	99	89	708	0	1	163	184	68.57	85	87	16.83	94.4	74.2	0	78	99	9.68
909	3	2	4	6	217	909	12541	14359	99	85	691	0	1	85	86	15.99	81	85	19.35	25.9	0	0	4	5	4.39
910	3	2	4	7	1504	910	12946	14359	99	88	703	0	1	87	87	16.24	85	85	15.94	33	0	0	2	2	5.46
911	3	2	4	8	1406	911	13356	14359	99	89	688	0	1	135	135	37.29	77	80	14.45	84.3	73	0	58	58	9.34
912	3	2	4	9	1302	912	13765	14359	99	84	706	0	1	81	84	16.11	81	81	16.23	20.2	6	0	0	3	4.99
913	3	2	4	10	1245	913	14170	14359	99	85	695	0	1	93	96	16.79	85	88	16.44	36.5	11.8	0	8	11	5.66
914	3	2	4	11	801	914	14580	14359	99	92	690	0	1	114	116	23.16	85	87	14.69	77.2	50	0	29	31	7.76
915	3	2	4	12	127	915	14989	14359	99	84	698	0	1	122	121	20.38	85	85	14.96	84.5	63.1	0	37	36	8.15
916	3	2	4	13	310	916	15394	14359	99	87	689	0	1	73	77	10.71	85	89	18.25	0	0	0	-11	-7	4
917	3	2	4	14	294	917	15804	14359	99	92	689	0	1	89	88	13.32	85	86	16.21	14.1	1.1	0	4	3	5.49
918	3	2	4	15	2209	918	16213	14359	99	85	700	0	1	93	90	10.58	81	82	16.01	11.8	2.4	0	12	9	5.81
919	3	2	4	16	2013	919	16618	14359	99	87	688	0	1	81	81	14.84	85	88	17.98	9.2	0	0	-3	-3	4.5
920	3	2	4	17	1807	920	17028	14359	99	89	706	0	1	97	98	13.59	81	83	15.63	56.2	15.7	0	16	17	6.21
921	3	2	4	18	1616	921	17437	14359	99	88	701	0	1	85	87	13.49	81	83	14.93	26.1	8	0	4	6	5.69
922	3	2	4	19	204	922	17842	14359	99	87	709	0	1	93	96	20.1	85	86	14.14	42.5	23	0	8	11	6.58
923	3	2	4	20	188	923	18252	14359	99	93	692	0	1	97	98	23.32	81	82	12.77	54.8	35.5	0	16	17	7.59
924	3	2	4	21	171	924	18661	14359	99	87	698	0	1	81	86	13.85	101	103	16.25	0	0	0	-19	-14	4.99
925	3	2	5	1	114	925	10498	14796	99	96	704	0	1	85	87	14.82	85	88	20.19	10.4	0	0	0	2	4.21
926	3	2	5	2	96	926	10908	14796	99	90	705	0	1	104	106	18.05	81	84	16.89	55.6	37.8	0	23	25	6.16
927	3	2	5	3	919	927	11317	14796	99	89	705	0	1	112	106	20.87	77	81	18.08	61.8	49.4	0	35	29	6.2
928	3	2	5	4	903	928	11722	14796	99	94	697	0	1	89	90	16.32	89	87	15.12	10.6	6.4	0	0	1	5.89
929	3	2	5	5	541	929	12132	14796	99	90	696	0	1	120	125	45.43	89	89	16.02	63.3	48.9	0	31	36	7.49
930	3	2	5	6	503	930	12541	14796	99	91	713	0	1	112	115	24.94	77	79	17.89	81.3	48.4	0	35	38	6.26
931	3	2	5	7	484	931	12946	14796	99	89	689	0	1	101	97	22.48	81	82	16.41	50.6	22.5	0	20	16	6.16
932	3	2	5	8	435	932	13356	14796	99	92	697	0	1	89	86	16.7	81	83	16.75	26.1	6.5	0	8	5	5.31
933	3	2	5	9	402	933	13765	14796	99	91	697	0	1	264	223	81.23	89	92	18.36	85.7	76.9	0	175	134	14.38
934	3	2	5	10	382	934	14170	14796	99	89	710	0	1	112	113	19.94	85	85	17.88	67.4	32.6	0	27	28	6.26
935	3	2	5	11	365	935	14580	14796	99	91	712	0	1	268	283	169.43	89	91	18.47	74.7	68.1	0	179	194	14.51
936	3	2	5	12	332	936	14989	14796	99	93	691	0	1	85	87	15.35	85	85	15.9	21.5	4.3	0	0	2	5.35
937	3	2	5	13	158	937	15394	14796	99	93	695	0	1	108	101	23.76	81	84	17.7	61.3	19.4	0	27	20	6.1
938	3	2	5	14	1233	938	15804	14796	99	90	705	0	1	69	71	12.55	85	87	15.91	0	0	0	-15	-13	4.34
939	3	2	5	15	1216	939	16213	14796	99	91	696	0	1	69	70	16.08	85	84	17.03	4.4	0	0	-15	-14	4.05
940	3	2	5	16	1027	940	16618	14796	99	90	700	0	1	110	112	23.79	77	80	14.19	73.3	53.3	0	33	35	7.75
941	3	2	5	17	1011	941	17028	14796	99	90	710	0	1	66	65	12.03	85	86	17.43	0	0	0	-18	-19	3.79
942	3	2	5	18	76	942	17437	14796	99	92	697	0	1	77	77	16.19	85	84	14.72	15.2	0	0	-7	-7	5.23
943	3	2	5	19	51	943	17842	14796	99	93	693	0	1	135	135	22.27	81	82	12.81	100	88.2	0	54	54	10.54
944	3	2	5	20	28	944	18252	14796	99	89	709	0	1	104	113	30.44	89	90	16.06	49.4	29.2	0	15	24	6.47
945	3	2	5	21	12	945	18661	14796	99	90	703	0	1	104	102	18.88	85	87	14.69	58.9	33.3	0	19	17	7.08
946	3	2	6	1	8007	946	10498	15232	99	86	694	0	1	139	149	61.25	81	85	18.22	82.6	72.1	0	58	68	7.63
947	3	2	6	2	3301	947	10908	15232	99	94	702	0	1	112	124	58.92	85	86	15.11	53.2	43.6	0	27	39	7.41
948	3	2	6	3	274	948	11317	15232	99	91	691	0	1	81	88	24.26	85	84	17.11	25.3	17.6	0	-3	3	4.73
949	3	2	6	4	258	949	11722	15232	99	85	699	0	1	101	109	21.86	81	81	16.97	62.4	35.3	0	20	28	5.95
950	3	2	6	5	241	950	12132	15232	99	93	697	0	1	108	117	34.44	81	79	14.19	71	45.2	0	27	36	7.61
951	3	2	6	6	222	951	12541	15232	99	89	697	0	1	73	76	15.27	85	84	16.6	5.6	0	0	-11	-8	4.4
952	3	2	6	7	1604	952	12946	15232	99	88	702	0	1	85	86	14.86	81	82	14.67	25	6.8	0	4	5	5.79
953	3	2	6	8	1410	953	13356	15232	99	90	697	0	1	124	120	18.84	73	75	14.21	96.7	78.9	0	51	47	8.73
954	3	2	6	9	1306	954	13765	15232	99	88	700	0	1	81	82	15.04	81	84	16.51	12.5	5.7	0	0	1	4.91
955	3	2	6	10	1249	955	14170	15232	99	91	701	0	1	89	89	15.63	89	88	17.09	16.5	0	0	0	0	5.21
956	3	2	6	11	806	956	14580	15232	99	90	686	0	1	134	130	35.43	81	81	13.21	81.1	68.9	0	53	49	10.15
957	3	2	6	12	131	957	14989	15232	99	88	709	0	1	213	210	35.01	77	79	15.84	100	100	0	136	133	13.45
958	3	2	6	13	319	958	15394	15232	99	87	698	0	1	77	77	13.77	89	92	17.89	0	0	0	-11	-11	4.3
959	3	2	6	14	298	959	15804	15232	99	89	694	0	1	85	86	17.22	81	84	15.81	29.2	6.7	0	4	5	5.38
960	3	2	6	15	2213	960	16213	15232	99	84	701	0	1	81	84	16.43	81	84	15.14	20.2	8.3	0	0	3	5.35
961	3	2	6	16	2104	961	16618	15232	99	85	705	0	1	85	88	10.79	89	91	17.88	5.9	0	0	-3	0	4.75
962	3	2	6	17	2001	962	17028	15232	99	90	700	0	1	85	86	16.8	81	83	15.3	31.1	7.8	0	4	5	5.56
963	3	2	6	18	1702	963	17437	15232	99	87	701	0	1	77	80	21.39	81	82	14.32	28.7	12.6	0	-3	0	5.38
964	3	2	6	19	208	964	17842	15232	99	86	697	0	1	89	92	13.21	85	87	17.99	18.6	2.3	0	4	7	4.95
965	3	2	6	20	192	965	18252	15232	99	93	704	0	1	108	106	15.56	81	80	13.4	74.2	54.8	0	27	25	8.06
966	3	2	6	21	175	966	18661	15232	99	84	705	0	1	69	71	12.54	89	92	18.1	0	0	0	-19	-17	3.81
967	3	2	7	1	118	967	10498	15673	99	85	694	0	1	93	90	14.53	89	91	19.72	9.4	0	0	4	1	4.72
968	3	2	7	2	100	968	10908	15673	99	89	699	0	1	101	102	18.13	85	85	18.59	49.4	10.1	0	16	17	5.43
969	3	2	7	3	Block	969	11317	15673	99	86	710	0	1	97	102	14.06	73	78	16.9	74.4	31.4	0	24	29	5.74
970	3	2	7	4	907	970	11722	15673	99	85	697	0	1	116	121	18.56	85	86	17.11	83.5	47.1	0	31	36	6.78
971	3	2	7	5	505	971	12132	15673	99	90	696	0	1	87	85	18.33	81	81	16.87	25.6	5.6	0	6	4	5.16
972	3	2	7	6	509	972	12541	15673	99	87	695	0	1	97	94	16.14	77	78	16.99	58.6	19.5	0	20	17	5.71
973	3	2	7	7	489	973	12946	15673	99	89	692	0	1	73	73	17.77	73	75	15.97	25.8	4.5	0	0	0	4.57
974	3	2	7	8	437	974	13356	15673	99	93	699	0	1	73	78	13.45	85	86	15.39	5.4	0	0	-11	-6	4.74
975	3	2	7	9	406	975	13765	15673	99	86	715	0	1	141	133	31.25	81	83	20.2	79.1	55.8	0	60	52	6.98
976	3	2	7	10	387	976	14170	15673	99	85	698	0	1	104	104	15.78	77	77	16.1	70.6	44.7	0	27	27	6.46
977	3	2	7	11	370	977	14580	15673	99	93	694	0	1	85	82	14.48	81	80	13.92	14	0	0	4	1	6.11
978	3	2	7	12	336	978	14989	15673	99	85	689	0	1	93	97	12.06	85	84	16.48	34.1	7.1	0	8	12	5.64
979	3	2	7	13	162	979	15394	15673	99	87	689	0	1	124	122	21.41	85	89	16.26	75.9	60.9	0	39	37	7.63
980	3	2	7	14	1237	980	15804	15673	99	89	688	0	1	120	119	20.94	89	89	15.97	70.8	32.6	0	31	30	7.51
981	3	2	7	15	1220	981	16213	15673	99	84	693	0	1	83	83	9.38	97	95	16.87	0	0	0	-13	-13	4.92
982	3	2	7	16	1204	982	16618	15673	99	88	691	0	1	97	99	15.49	85	85	16.03	34.1	13.6	0	12	14	6.05
983	3	2	7	17	1015	983	17028	15673	99	92	690	0	1	77	74	15.65	93	91	15.54	0	0	0	-15	-18	4.95
984	3	2	7	18	81	984	17437	15673	99	87	690	0	1	101	102	18.52	85	86	14.86	52.9	20.7	0	16	17	6.8
985	3	2	7	19	55	985	17842	15673	99	86	691	0	1	108	115	25.44	85	87	12.64	70.9	48.8	0	23	30	8.54
986	3	2	7	20	32	986	18252	15673	99	93	693	0	1	81	83	17.93	93	96	19.04	10.8	0	0	-11	-9	4.25
987	3	2	7	21	16	987	18661	15673	99	87	699	0	1	112	113	16.1	101	100	15.75	28.7	9.2	0	11	12	7.11
988	3	2	8	1	8011	988	10498	16114	99	87	697	0	1	163	180	87.81	81	81	16.08	90.8	77	0	82	99	10.14
989	3	2	8	2	Block	989	10908	16114	99	92	708	0	1	85	88	12.84	85	86	17.27	7.6	3.3	0	0	3	4.92
990	3	2	8	3	287	990	11317	16114	99	85	693	0	1	120	135	58.49	89	89	15.14	55.3	51.8	0	31	46	7.92
991	3	2	8	4	262	991	11722	16114	99	84	710	0	1	89	90	17.05	73	74	16.47	45.2	22.6	0	16	17	5.4
992	3	2	8	5	246	992	12132	16114	99	91	699	0	1	97	99	22.22	73	76	16	56	28.6	0	24	26	6.06
993	3	2	8	6	227	993	12541	16114	99	86	708	0	1	103	112	40.01	85	86	19.85	48.8	37.2	0	18	27	5.19
994	3	2	8	7	1608	994	12946	16114	99	88	693	0	1	77	76	13.66	73	76	16.73	21.6	0	0	4	3	4.6
995	3	2	8	8	1414	995	13356	16114	99	90	702	0	1	101	106	25.26	77	78	15.59	72.2	38.9	0	24	29	6.48
996	3	2	8	9	1310	996	13765	16114	99	85	700	0	1	81	82	14.1	81	82	17.19	11.8	0	0	0	1	4.71
997	3	2	8	10	1253	997	14170	16114	99	87	701	0	1	69	74	8.74	89	92	17.61	0	0	0	-19	-14	3.92
998	3	2	8	11	810	998	14580	16114	99	93	707	0	1	104	106	15.86	77	79	15.47	76.3	49.5	0	27	29	6.72
999	3	2	8	12	135	999	14989	16114	99	88	702	0	1	97	101	19.52	81	83	15.15	56.8	31.8	0	16	20	6.4
1000	3	2	8	13	Str	1000	15399	16129	99	90	700	0	3	85	85	13.68	101	101	19.12	0	0	0	-15	-15	4.45
1001	3	2	8	14	303	1001	15804	16114	99	92	698	0	1	85	87	17.06	89	91	15.15	13	4.3	0	-3	-1	5.61
1002	3	2	8	15	Block	1002	16223	16112	99	93	686	0	1	108	112	23.93	99	101	15.34	35.5	20.4	0	9	13	7.04
1003	3	2	8	16	2201	1003	16618	16114	99	86	707	0	1	75	74	12.2	97	98	19.52	0	0	0	-21	-22	3.84
1004	3	2	8	17	2005	1004	17028	16114	99	93	698	0	1	81	78	15.22	85	88	17.16	5.4	0	0	-3	-6	4.72
1005	3	2	8	18	1706	1005	17437	16114	99	86	702	0	1	81	84	12.41	85	87	13.88	14	0	0	-3	0	5.84
1006	3	2	8	19	212	1006	17842	16114	99	91	694	0	1	77	78	12.28	93	96	17.94	0	0	0	-15	-14	4.29
1007	3	2	8	20	196	1007	18252	16114	99	92	697	0	1	101	102	14.19	93	91	13.5	29.3	16.3	0	8	9	7.48
1008	3	2	8	21	179	1008	18661	16114	99	87	692	0	1	93	96	10	108	110	16.34	0	0	0	-14	-11	5.69
1009	4	1	1	1	105	1009	1453	17104	99	85	689	0	1	97	107	28.88	101	103	21.04	18.8	8.2	0	-3	6	4.61
1010	4	1	1	2	86	1010	1863	17104	99	94	691	0	1	112	112	21.78	85	86	17.02	62.8	36.2	0	27	27	6.58
1011	4	1	1	3	912	1011	2346	16991	99	89	701	0	1	139	337	823.35	81	85	16.1	92.1	76.4	0	58	256	8.63
1012	4	1	1	4	629	1012	2677	17104	99	86	699	0	1	85	94	27.61	89	92	16.18	27.9	15.1	0	-3	5	5.25
1013	4	1	1	5	531	1013	3087	17104	99	91	698	0	1	135	134	19.34	85	88	15.66	100	70.3	0	50	49	8.62
1014	4	1	1	6	495	1014	3496	17104	99	88	686	0	1	93	95	16.92	89	94	20.09	27.3	0	0	4	6	4.63
1015	4	1	1	7	441	1015	3901	17104	99	86	708	0	1	101	143	107.92	93	96	19.77	25.6	19.8	0	8	50	5.11
1016	4	1	1	8	426	1016	4311	17104	99	92	691	0	1	128	130	27.96	93	94	16.5	73.9	57.6	0	35	37	7.76
1017	4	1	1	9	394	1017	4720	17104	99	89	690	0	1	104	108	21.31	93	94	17.35	42.7	21.3	0	11	15	5.99
1018	4	1	1	10	375	1018	5125	17104	99	86	690	0	1	126	160	96.7	104	104	22.14	50	30.2	0	22	56	5.69
1019	4	1	1	11	341	1019	5535	17104	99	90	697	0	1	101	101	11.26	93	96	17.87	25.6	0	0	8	8	5.65
1020	4	1	1	12	325	1020	5944	17104	99	87	696	0	1	139	144	26.75	93	96	19.75	93.1	58.6	0	46	51	7.04
1021	4	1	1	13	149	1021	6349	17104	99	86	704	0	1	81	85	17.86	81	82	17.22	24.4	8.1	0	0	4	4.7
1022	4	1	1	14	1225	1022	6759	17104	99	93	692	0	1	155	389	401.44	81	82	17.52	62.4	57	0	74	308	8.85
1023	4	1	1	15	1209	1023	7168	17104	99	84	685	0	1	97	110	16.72	77	78	16.39	81	39.3	0	20	33	5.92
1024	4	1	1	16	1020	1024	7573	17104	99	85	702	0	1	97	97	19.03	81	81	17.01	48.2	16.5	0	16	16	5.7
1025	4	1	1	17	1004	1025	7983	17104	99	90	700	0	1	77	79	10.63	81	82	14.96	14.4	0	0	-3	-1	5.15
1026	4	1	1	18	60	1026	8392	17104	99	87	697	0	1	73	79	25.74	77	77	16.45	24.1	17.2	0	-3	2	4.44
1027	4	1	1	19	44	1027	8797	17104	99	88	691	0	1	97	95	16.75	69	72	16	65.9	36.4	0	28	26	6.06
1028	4	1	1	20	21	1028	9207	17104	99	93	686	0	1	85	87	19.17	73	75	15.3	43	18.3	0	12	14	5.56
1029	4	1	1	21	4	1029	9616	17104	99	87	695	0	1	69	72	12.35	77	80	18.65	2.3	0	0	-7	-4	3.7
1030	4	1	2	1	9003	1030	1453	17545	99	87	699	0	1	104	110	19.88	89	94	22.99	43.7	16.1	0	15	21	4.52
1031	4	1	2	2	2220	1031	1863	17545	99	90	687	0	1	81	85	16.69	89	90	16.33	8.9	4.4	0	-7	-3	4.96
1032	4	1	2	3	267	1032	2272	17545	99	86	700	0	1	104	103	19.4	89	88	15.32	48.8	23.3	0	15	14	6.79
1033	4	1	2	4	250	1033	2677	17545	99	85	697	0	1	108	108	16.94	85	86	16.53	61.2	38.8	0	23	23	6.53
1034	4	1	2	5	233	1034	3089	17545	99	91	694	0	1	108	122	43.82	93	97	21.96	34.1	24.2	0	15	29	4.92
1035	4	1	2	6	852	1035	3496	17545	99	88	697	0	1	101	103	18.2	85	85	16.04	39.8	21.6	0	16	18	6.3
1036	4	1	2	7	1501	1036	3901	17545	99	86	689	0	3	124	122	24.4	81	84	15.47	81.4	64	0	43	41	8.02
1037	4	1	2	8	1403	1037	4311	17545	99	89	691	0	1	112	111	16.89	93	96	19.49	47.2	10.1	0	19	18	5.75
1038	4	1	2	9	1258	1038	4720	17545	99	87	716	0	1	93	93	16.87	93	95	19.56	11.5	0	0	0	0	4.75
1039	4	1	2	10	1242	1039	5125	17545	99	89	697	0	1	135	135	20.24	89	88	16.17	87.6	75.3	0	46	46	8.35
1040	4	1	2	11	140	1040	5535	17545	99	92	697	0	1	101	103	24.59	89	90	19.02	35.9	16.3	0	12	14	5.31
1041	4	1	2	12	123	1041	5944	17545	99	89	689	0	1	97	100	28.44	89	92	23.55	29.2	6.7	0	8	11	4.12
1042	4	1	2	13	307	1042	6349	17545	99	86	710	0	1	81	83	15.64	73	75	16.52	31.4	3.5	0	8	10	4.9
1043	4	1	2	14	291	1043	6759	17545	99	89	688	0	1	97	98	17.32	73	75	16.15	57.3	36	0	24	25	6.01
1044	4	1	2	15	2206	1044	7168	17545	99	86	707	0	1	83	84	16.18	73	76	17.95	36	8.1	0	10	11	4.62
1045	4	1	2	16	2010	1045	7573	17545	99	87	709	0	1	97	106	33.84	77	78	16.32	55.2	36.8	0	20	29	5.94
1046	4	1	2	17	1804	1046	7983	17545	99	90	689	0	1	89	99	21.55	73	77	16.04	48.9	37.8	0	16	26	5.55
1047	4	1	2	18	1613	1047	8392	17545	99	89	702	0	1	93	96	22.41	73	75	17.72	60.7	24.7	0	20	23	5.25
1048	4	1	2	19	201	1048	8797	17545	99	88	704	0	1	77	78	14.61	73	76	18.25	18.2	0	0	4	5	4.22
1049	4	1	2	20	184	1049	9207	17545	99	89	691	0	1	81	81	16.6	73	75	15.01	37.1	16.9	0	8	8	5.4
1050	4	1	2	21	168	1050	9616	17545	99	87	691	0	1	81	81	18.08	73	73	14.67	41.4	11.5	0	8	8	5.52
1051	4	1	3	1	111	1051	1453	17986	99	85	689	0	1	116	128	33.32	104	104	17.19	42.4	23.5	0	12	24	6.75
1052	4	1	3	2	92	1052	1863	17986	99	91	695	0	1	112	111	21.44	93	96	20.34	40.7	22	0	19	18	5.51
1053	4	1	3	3	916	1053	2272	17986	99	88	693	0	1	97	100	23.31	93	91	13.5	34.1	18.2	0	4	7	7.19
1054	4	1	3	4	900	1054	2677	17986	99	84	692	0	1	103	103	18.53	97	97	16.34	38.1	2.4	0	6	6	6.3
1055	4	1	3	5	538	1055	3087	17986	99	96	690	0	1	128	123	23.04	85	85	15.59	78.1	58.3	0	43	38	8.21
1056	4	1	3	6	499	1056	3496	17986	99	86	696	0	1	73	74	14.14	77	81	13.16	14	7	0	-3	-2	5.55
1057	4	1	3	7	481	1057	3901	17986	99	86	697	0	1	81	86	17.9	89	90	18.67	7	7	0	-7	-2	4.34
1058	4	1	3	8	432	1058	4311	17986	99	91	708	0	1	97	98	13.64	77	79	14.74	64.8	27.5	0	20	21	6.58
1059	4	1	3	9	398	1059	4720	17986	99	87	701	0	1	89	90	14.58	81	85	15.53	33.3	8	0	8	9	5.73
1060	4	1	3	10	379	1060	5125	17986	99	84	697	0	1	85	83	14.92	93	91	18.93	0	0	0	-7	-9	4.49
1061	4	1	3	11	362	1061	5535	17986	99	91	700	0	1	85	88	9.69	81	83	16.12	14.3	0	0	4	7	5.27
1062	4	1	3	12	329	1062	5944	17986	99	84	698	0	3	155	154	28.62	81	83	19.37	98.8	88.1	0	74	73	8
1063	4	1	3	13	153	1063	6349	17986	99	87	715	0	1	77	80	17.94	81	81	17.09	16.1	1.1	0	-3	0	4.5
1064	4	1	3	14	1230	1064	6759	17986	99	95	689	0	1	66	65	15.63	81	84	18.83	4.2	0	0	-14	-15	3.5
1065	4	1	3	15	1213	1065	7168	17986	99	86	704	0	1	93	91	16.96	73	73	14.31	62.8	22.1	0	20	18	6.5
1066	4	1	3	16	1024	1066	7573	17986	99	84	704	0	1	89	94	20.47	73	73	15.41	57.1	32.1	0	16	21	5.77
1067	4	1	3	17	1008	1067	7983	17986	99	92	698	0	1	73	75	16.31	81	83	17.2	13	0	0	-7	-5	4.25
1068	4	1	3	18	73	1068	8376	17943	99	90	690	0	3	4572	3839	1288	77	80	16.56	100	100	0	4495	3762	276.12
1069	4	1	3	19	48	1069	8797	17986	99	89	687	0	1	93	94	21.77	69	72	14.75	67.4	39.3	0	24	25	6.3
1070	4	1	3	20	25	1070	9207	17986	99	89	697	0	1	81	85	16.97	69	72	14.61	48.3	22.5	0	12	16	5.54
1071	4	1	3	21	9	1071	9616	17986	99	87	693	0	1	93	109	35.52	81	85	19.23	47.1	39.1	0	12	28	4.84
1072	4	1	4	1	8004	1072	1453	18427	99	85	705	0	1	128	128	30.42	93	96	15.49	71.8	54.1	0	35	35	8.26
1073	4	1	4	2	2601	1073	1863	18427	99	92	705	0	1	108	121	44.19	93	95	18.26	47.8	33.7	0	15	28	5.91
1074	4	1	4	3	271	1074	2272	18427	99	87	696	0	1	108	111	18.4	93	92	17.08	47.1	16.1	0	15	18	6.32
1075	4	1	4	4	254	1075	2677	18427	99	85	721	0	1	97	97	16.65	85	90	17.71	37.6	8.2	0	12	12	5.48
1076	4	1	4	5	237	1076	3087	18427	99	92	705	0	1	128	120	28.89	89	90	17.19	56.5	51.1	0	39	31	7.45
1077	4	1	4	6	219	1077	3496	18427	99	86	699	0	1	132	260	224.2	77	79	14.96	90.7	77.9	0	55	183	8.82
1078	4	1	4	7	1601	1078	3901	18427	99	86	697	0	1	101	108	20.17	73	75	15.78	88.4	46.5	0	28	35	6.4
1079	4	1	4	8	1407	1079	4311	18427	99	90	702	0	1	97	98	19.96	77	81	15.41	65.6	31.1	0	20	21	6.29
1080	4	1	4	9	1303	1080	4720	18427	99	86	690	0	1	275	348	212.43	85	86	15.69	95.3	91.9	0	190	263	17.53
1081	4	1	4	10	1246	1081	5125	18427	99	84	709	0	1	116	118	20.52	81	82	15.31	88.1	59.5	0	35	37	7.58
1082	4	1	4	11	802	1082	5535	18427	99	91	705	0	1	108	114	19.84	81	83	15.31	80.2	49.5	0	27	33	7.05
1083	4	1	4	12	128	1083	5944	18427	99	87	697	0	1	151	145	26.57	97	96	21.29	83.9	65.5	0	54	48	7.09
1084	4	1	4	13	315	1084	6349	18427	99	87	703	0	1	81	81	14.89	81	82	17	18.4	0	0	0	0	4.76
1085	4	1	4	14	295	1085	6759	18427	99	93	707	0	1	85	84	15.55	73	76	14.38	45.2	11.8	0	12	11	5.91
1086	4	1	4	15	2210	1086	7168	18427	99	89	691	0	1	77	75	14.05	81	79	15.69	0	0	0	-3	-5	4.91
1087	4	1	4	16	2101	1087	7573	18427	99	90	683	0	1	73	79	16.01	81	80	16.27	11.1	3.3	0	-7	-1	4.49
1088	4	1	4	17	1808	1088	7983	18427	99	89	711	0	1	77	75	14.56	77	77	16.96	7.9	0	0	0	-1	4.54
1089	4	1	4	18	1617	1089	8392	18427	99	84	704	0	1	87	92	21.8	73	78	17	42.9	19	0	14	19	5.12
1090	4	1	4	19	205	1090	8797	18427	99	87	703	0	1	73	74	13.53	77	76	15.99	13.8	0	0	-3	-2	4.57
1091	4	1	4	20	189	1091	9207	18427	99	90	697	0	1	95	100	24.55	77	80	14.91	60	40	0	18	23	6.37
1092	4	1	4	21	172	1092	9616	18427	99	87	700	0	1	69	82	22.31	69	73	15.22	43.7	28.7	0	0	13	4.53
1093	4	1	5	1	115	1093	1453	18868	99	86	696	0	1	95	101	16.45	97	99	17.53	22.1	0	0	-1	4	5.42
1094	4	1	5	2	97	1094	1863	18868	99	95	688	0	1	104	108	24.73	89	91	14.87	57.9	29.5	0	15	19	6.99
1095	4	1	5	3	278	1095	2272	18868	99	89	702	0	1	101	102	12.44	89	88	16.39	36	7.9	0	12	13	6.16
1096	4	1	5	4	904	1096	2677	18868	99	84	687	0	1	147	165	65.32	89	89	15.99	88.1	69	0	58	76	9.19
1097	4	1	5	5	542	1097	3087	18868	99	91	693	0	1	81	80	12.46	81	82	15.61	12.1	0	0	0	0	5.19
1098	4	1	5	6	504	1098	3496	18868	99	85	702	0	1	85	89	16.35	77	80	16.25	40	10.6	0	8	12	5.23
1099	4	1	5	7	485	1099	3901	18868	99	87	699	0	3	93	94	15.44	77	79	16.87	39.1	17.2	0	16	17	5.51
1100	4	1	5	8	Str	1100	4328	18844	99	89	688	0	3	143	139	30.68	81	81	13.65	89.9	84.3	0	62	58	10.48
1101	4	1	5	9	403	1101	4720	18868	99	87	696	0	1	104	105	19.82	89	86	17.22	46	20.7	0	15	16	6.04
1102	4	1	5	10	383	1102	5125	18868	99	87	696	0	1	93	95	19.63	81	83	17.03	40.2	19.5	0	12	14	5.46
1103	4	1	5	11	366	1103	5535	18868	99	92	708	0	1	104	99	19.19	85	83	18.55	51.1	12	0	19	14	5.61
1104	4	1	5	12	333	1104	5944	18868	99	86	689	0	1	81	80	9.88	77	78	16.96	8.1	0	0	4	3	4.77
1105	4	1	5	13	159	1105	6349	18868	99	87	699	0	1	81	86	15.34	77	81	15.33	39.1	13.8	0	4	9	5.28
1106	4	1	5	14	1234	1106	6759	18868	99	91	708	0	1	93	98	17.86	77	77	17.35	48.4	33	0	16	21	5.36
1107	4	1	5	15	1217	1107	7168	18868	99	88	697	0	1	73	76	13.27	73	74	14.28	23.9	4.5	0	0	3	5.11
1108	4	1	5	16	1201	1108	7573	18868	99	86	699	0	1	89	88	20.02	77	79	16.85	30.2	17.4	0	12	11	5.28
1109	4	1	5	17	1012	1109	7983	18868	99	93	698	0	1	89	83	21.23	77	77	15.06	40.9	10.8	0	12	6	5.91
1110	4	1	5	18	77	1110	8392	18868	99	85	693	0	1	81	87	20.97	73	76	14.38	42.4	24.7	0	8	14	5.63
1111	4	1	5	19	52	1111	8797	18868	99	88	690	0	1	66	66	13.56	73	73	15.96	5.7	0	0	-6	-6	4.14
1112	4	1	5	20	29	1112	9207	18868	99	90	701	0	1	81	92	27.39	73	75	15.89	34.4	27.8	0	8	19	5.1
1113	4	1	5	21	13	1113	9616	18868	99	86	688	0	1	83	84	16.61	73	76	16.43	33.7	14	0	10	11	5.05
1114	4	1	6	1	8008	1114	1453	19309	99	88	711	0	1	112	118	25.59	101	105	21.32	36.4	20.5	0	11	17	5.25
1115	4	1	6	2	3302	1115	1863	19309	99	90	697	0	1	106	120	26.06	89	89	15.58	53.3	40	0	17	31	6.8
1116	4	1	6	3	275	1116	2272	19309	99	86	691	0	1	93	98	19.53	85	86	15.94	38.4	16.3	0	8	13	5.83
1117	4	1	6	4	259	1117	2677	19309	99	88	701	0	1	128	129	37.21	81	84	19.82	76.1	55.7	0	47	48	6.46
1118	4	1	6	5	242	1118	3087	19309	99	94	696	0	1	89	87	13.96	85	83	15.46	24.5	0	0	4	2	5.76
1119	4	1	6	6	223	1119	3496	19309	99	87	686	0	1	112	113	22.98	81	83	21.32	65.5	28.7	0	31	32	5.25
1120	4	1	6	7	1605	1120	3830	19505	99	93	687	0	3	97	95	19.99	73	74	14.41	59.1	38.7	0	24	22	6.73
1121	4	1	6	8	1411	1121	4311	19309	99	92	700	0	1	120	128	27.58	81	83	16.89	90.2	62	0	39	47	7.1
1122	4	1	6	9	1307	1122	4720	19309	99	88	692	0	1	93	108	21.46	85	88	16.27	62.5	38.6	0	8	23	5.72
1123	4	1	6	10	1250	1123	5125	19309	99	86	691	0	1	97	106	29.72	77	79	16.21	55.8	34.9	0	20	29	5.98
1124	4	1	6	11	807	1124	5535	19309	99	93	698	0	1	97	100	17.71	81	84	15.97	60.2	28	0	16	19	6.07
1125	4	1	6	12	132	1125	5944	19309	99	84	695	0	1	87	88	13.65	77	81	18.84	28.6	4.8	0	10	11	4.62
1126	4	1	6	13	320	1126	6349	19309	99	86	685	0	1	73	75	17.66	77	81	16.14	11.6	0	0	-3	-1	4.52
1127	4	1	6	14	299	1127	6759	19309	99	89	701	0	1	73	76	17.59	77	80	18.26	16.9	0	0	-3	0	4
1128	4	1	6	15	2214	1128	7168	19309	99	86	697	0	1	73	71	11.16	77	79	16.73	0	0	0	-3	-5	4.36
1129	4	1	6	16	2105	1129	7573	19309	99	87	705	0	1	73	74	11.96	73	77	16.16	5.7	0	0	0	1	4.52
1130	4	1	6	17	2002	1130	7983	19309	99	90	703	0	1	73	80	24.1	73	76	18.98	33.3	16.7	0	0	7	3.85
1131	4	1	6	18	1703	1131	8392	19309	99	87	710	0	1	97	103	19.51	69	73	16.1	79.3	49.4	0	28	34	6.03
1132	4	1	6	19	209	1132	8797	19309	99	90	709	0	1	77	78	18.86	73	77	15.86	20	10	0	4	5	4.86
1133	4	1	6	20	193	1133	9207	19309	99	91	700	0	1	73	80	18.6	77	78	15.93	30.8	9.9	0	-3	3	4.58
1134	4	1	6	21	176	1134	9616	19309	99	85	711	0	1	97	92	20.16	73	73	15.55	61.2	25.9	0	24	19	6.24
1135	4	1	7	1	119	1135	1453	19750	99	90	698	0	1	104	104	17.2	97	100	19.99	23.3	0	0	7	7	5.2
1136	4	1	7	2	101	1136	1863	19750	99	93	702	0	1	116	118	26.26	81	83	14.21	79.6	62.4	0	35	37	8.16
1137	4	1	7	3	Block	1137	2272	19750	99	87	702	0	1	85	86	18.47	85	87	18.42	24.1	3.4	0	0	1	4.61
1138	4	1	7	4	908	1138	2677	19750	99	85	695	0	1	120	115	14.88	85	85	15.66	87.1	50.6	0	35	30	7.66
1139	4	1	7	5	506	1139	3087	19750	99	90	691	0	1	128	135	33.07	73	75	15.1	95.6	80	0	55	62	8.47
1140	4	1	7	6	527	1140	3496	19750	99	87	701	0	1	89	91	20.54	73	75	16.88	47.1	28.7	0	16	18	5.27
1141	4	1	7	7	490	1141	3829	19797	99	87	706	0	1	73	73	9.99	73	77	15.54	8	1.1	0	0	0	4.7
1142	4	1	7	8	Str	1142	4328	19743	99	91	695	0	3	132	135	26.88	73	75	16.1	96.7	83.5	0	59	62	8.2
1143	4	1	7	9	419	1143	4720	19750	99	87	696	0	1	97	119	57.4	77	80	15.87	65.5	35.6	0	20	42	6.11
1144	4	1	7	10	388	1144	5125	19750	99	85	687	0	1	69	66	13.47	77	80	14.46	2.4	0	0	-7	-10	4.77
1145	4	1	7	11	371	1145	5535	19750	99	90	698	0	1	116	119	20.42	85	87	20.44	78.9	20	0	31	34	5.68
1146	4	1	7	12	337	1146	5944	19750	99	88	690	0	1	91	98	25.89	73	76	16.83	50	34.1	0	18	25	5.41
1147	4	1	7	13	164	1147	6349	19750	99	86	699	0	1	73	78	17.55	81	83	16.14	11.6	3.5	0	-7	-2	4.52
1148	4	1	7	14	1238	1148	6759	19750	99	90	702	0	1	62	61	10.73	71	79	18.8	0	0	0	-8	-9	3.3
1149	4	1	7	15	1221	1149	7168	19750	99	86	688	0	1	85	79	18.57	77	79	16.26	18.6	1.2	0	8	2	5.23
1150	4	1	7	16	1205	1150	7573	19750	99	88	698	0	1	77	77	15	73	76	16.25	21.6	0	0	4	4	4.74
1151	4	1	7	17	1016	1151	7983	19750	99	91	702	0	1	69	71	14.42	77	78	18.12	5.5	0	0	-7	-5	3.81
1152	4	1	7	18	82	1152	8392	19750	99	85	718	0	1	81	81	16.21	81	81	18.92	23.5	0	0	0	0	4.28
1153	4	1	7	19	56	1153	8797	19750	99	89	688	0	1	101	103	22.35	69	74	15.92	83.1	56.2	0	32	34	6.34
1154	4	1	7	20	37	1154	9207	19750	99	90	705	0	1	89	89	17.94	77	77	16.02	33.3	15.6	0	12	12	5.56
1155	4	1	7	21	17	1155	9616	19750	99	90	705	0	1	85	90	23.84	77	78	17.77	45.6	17.8	0	8	13	4.78
1156	4	1	8	1	Str	1156	1495	20192	99	92	704	0	3	120	118	17.54	85	88	18.35	76.1	46.7	0	35	33	6.54
1157	4	1	8	2	Str	1157	1899	20193	99	93	697	0	3	112	117	37.13	81	82	14.35	65.6	54.8	0	31	36	7.81
1158	4	1	8	3	Str	1158	2306	20191	99	89	684	0	3	124	126	23.35	89	88	15.46	77.5	57.3	0	35	37	8.02
1159	4	1	8	4	Block	1159	2677	20191	99	85	688	0	1	89	93	19.46	81	85	16.41	37.6	12.9	0	8	12	5.42
1160	4	1	8	5	811	1160	3121	20201	99	90	695	0	3	6965	6967	306.41	104	112	37.72	100	100	0	6861	6863	184.67
1161	4	1	8	6	228	1161	3496	20191	99	86	694	0	1	104	101	15.46	81	86	22.74	53.5	9.3	0	23	20	4.57
1162	4	1	8	7	1609	1162	3901	20191	99	87	696	0	1	120	129	36.75	77	79	16.67	88.5	69	0	43	52	7.2
1163	4	1	8	8	1415	1163	4311	20191	99	92	699	0	1	116	115	26.26	77	81	18.4	79.3	52.2	0	39	38	6.3
1164	4	1	8	9	1311	1164	4720	20191	99	87	692	0	1	120	122	21.63	81	80	15.76	90.8	58.6	0	39	41	7.62
1165	4	1	8	10	1254	1165	5125	20191	99	86	684	0	1	83	87	21.37	77	80	15.35	51.2	16.3	0	6	10	5.41
1166	4	1	8	11	143	1166	5535	20191	99	89	701	0	1	369	356	102.96	81	85	18.62	100	100	0	288	275	19.82
1167	4	1	8	12	136	1167	5944	20191	99	88	692	0	1	85	88	12.24	79	81	17.75	26.1	5.7	0	6	9	4.79
1168	4	1	8	13	Str	1168	6350	20190	99	91	699	0	3	85	85	17.8	77	77	15.01	35.2	12.1	0	8	8	5.66
1169	4	1	8	14	Block	1169	6759	20191	99	92	695	0	1	66	69	18.61	73	74	16.63	15.2	2.2	0	-6	-3	3.97
1170	4	1	8	15	Str	1170	7158	20191	99	90	704	0	3	81	81	19.32	77	78	15.33	35.6	6.7	0	4	4	5.28
1171	4	1	8	16	2202	1171	7573	20191	99	86	695	0	1	81	80	11.59	81	82	17.32	5.8	0	0	0	0	4.68
1172	4	1	8	17	2006	1172	7983	20191	99	94	705	0	1	85	90	18.84	77	77	15.17	35.1	17	0	8	13	5.6
1173	4	1	8	18	1707	1173	8392	20191	99	87	695	0	1	89	94	18.01	73	75	15.58	72.4	21.8	0	16	21	5.71
1174	4	1	8	19	213	1174	8797	20191	99	85	688	0	1	73	75	7.82	81	79	16.04	0	0	0	-7	-5	4.55
1175	4	1	8	20	197	1175	9207	20191	99	94	709	0	1	81	77	15.41	77	79	16.47	14.9	0	0	4	0	4.92
1176	4	1	8	21	180	1176	9616	20191	99	86	696	0	1	81	86	21.23	73	73	15.69	46.5	16.3	0	8	13	5.16
1177	4	2	1	1	105	1177	10453	17131	99	87	703	0	1	120	115	37.9	73	76	15.79	58.6	54	0	47	42	7.6
1178	4	2	1	2	86	1178	10858	17131	99	87	697	0	1	81	77	12.88	77	80	16.7	3.4	0	0	4	0	4.85
1179	4	2	1	3	912	1179	11268	17131	99	94	707	0	1	73	73	20.67	73	76	18.65	20.2	6.4	0	0	0	3.92
1180	4	2	1	4	629	1180	11677	17131	99	85	695	0	1	89	90	16.46	69	71	15.85	61.2	20	0	20	21	5.62
1181	4	2	1	5	531	1181	12082	17131	99	86	699	0	1	89	89	13.6	73	75	17.02	47.7	9.3	0	16	16	5.23
1182	4	2	1	6	495	1182	12492	17131	99	90	702	0	1	73	77	13.29	81	85	18.69	3.3	0	0	-7	-3	3.91
1183	4	2	1	7	441	1183	12901	17131	99	84	701	0	1	89	89	12.91	81	82	22.15	16.7	1.2	0	8	8	4.02
1184	4	2	1	8	426	1184	13306	17131	99	86	691	0	1	97	98	31.45	73	76	15.25	60.5	45.3	0	24	25	6.36
1185	4	2	1	9	394	1185	13716	17131	99	93	705	0	1	85	88	21.01	77	79	17.38	24.7	22.6	0	8	11	4.89
1186	4	2	1	10	375	1186	14125	17131	99	87	696	0	1	81	95	34.97	89	91	21.13	23	10.3	0	-7	6	3.83
1187	4	2	1	11	341	1187	14530	17131	99	84	685	0	1	89	92	15.27	77	78	17.59	33.3	8.3	0	12	15	5.06
1188	4	2	1	12	325	1188	14940	17131	99	89	687	0	1	89	90	11.24	77	79	15.98	42.7	4.5	0	12	13	5.57
1189	4	2	1	13	149	1189	15349	17131	99	85	688	0	1	69	69	11.24	85	85	17.45	0	0	0	-15	-15	3.95
1190	4	2	1	14	1225	1190	15754	17131	99	84	691	0	1	79	124	86.51	85	89	25.27	29.8	22.6	0	-5	39	3.13
1191	4	2	1	15	1209	1191	16164	17131	99	90	715	0	1	97	97	15.54	81	79	16.11	45.6	14.4	0	16	16	6.02
1192	4	2	1	16	1020	1192	16573	17131	99	86	707	0	1	77	75	10.72	81	84	17.14	0	0	0	-3	-5	4.49
1193	4	2	1	17	1004	1193	16978	17131	99	87	700	0	1	85	85	17.32	85	85	13.88	21.8	6.9	0	0	0	6.12
1194	4	2	1	18	60	1194	17388	17131	99	92	689	0	1	101	95	17.16	85	87	16.79	42.4	4.3	0	16	10	6.01
1195	4	2	1	19	44	1195	17797	17131	99	88	695	0	1	81	76	12.48	93	94	16.68	0	0	0	-11	-16	4.86
1196	4	2	1	20	21	1196	18202	17131	99	85	690	0	1	108	108	12.24	81	84	15.39	87.1	44.7	0	27	27	7.02
1197	4	2	1	21	4	1197	18612	17131	99	92	688	0	1	77	80	14.28	97	95	15.89	0	0	0	-19	-16	4.85
1198	4	2	2	1	9003	1198	10453	17572	99	86	684	0	1	85	84	17.18	81	84	21.12	11.6	2.3	0	4	3	4.02
1199	4	2	2	2	2220	1199	10858	17572	99	88	702	0	1	91	89	21.36	73	75	16.08	50	27.3	0	18	16	5.66
1200	4	2	2	3	267	1200	11268	17572	99	91	707	0	1	101	102	22.05	73	71	16.93	70.3	39.6	0	28	29	5.96
1201	4	2	2	4	250	1201	11677	17572	99	85	698	0	1	85	82	16.85	77	78	15.31	24.7	7.1	0	8	5	5.55
1202	4	2	2	5	233	1202	12082	17572	99	85	693	0	1	89	91	17.39	81	80	16.16	22.4	11.8	0	8	10	5.51
1203	4	2	2	6	852	1203	12492	17572	99	91	706	0	1	89	93	17.34	73	75	15.76	57.1	22	0	16	20	5.65
1204	4	2	2	7	1501	1204	12901	17572	99	88	708	0	1	89	93	20.44	77	76	16.6	37.5	14.8	0	12	16	5.36
1205	4	2	2	8	1403	1205	13306	17572	99	87	696	0	1	62	61	14.55	81	81	19.25	0	0	0	-18	-19	3.22
1206	4	2	2	9	1258	1206	13716	17572	99	89	709	0	1	77	79	15.96	73	75	15.41	23.6	12.4	0	4	6	5
1207	4	2	2	10	1242	1207	14125	17572	99	85	701	0	1	116	113	15.49	73	75	14.82	91.8	75.3	0	43	40	7.83
1208	4	2	2	11	140	1208	14530	17572	99	87	698	0	1	69	73	18.04	77	81	16.89	10.3	5.7	0	-7	-3	4.08
1209	4	2	2	12	123	1209	14940	17572	99	93	693	0	1	85	83	19.8	77	80	16.82	23.7	9.7	0	8	6	5.05
1210	4	2	2	13	307	1210	15349	17572	99	86	720	0	1	91	91	16.18	73	76	16.07	50	20.9	0	18	18	5.66
1211	4	2	2	14	291	1211	15754	17572	99	84	705	0	1	62	65	9.05	77	78	13.98	0	0	0	-14	-11	4.44
1212	4	2	2	15	2206	1212	16164	17572	99	91	700	0	1	66	71	13.1	77	81	18.21	6.6	0	0	-10	-5	3.62
1213	4	2	2	16	2010	1213	16573	17572	99	88	698	0	1	101	103	16.29	81	82	16.77	61.4	25	0	20	22	6.02
1214	4	2	2	17	1804	1214	16978	17572	99	86	713	0	1	69	70	12.52	81	81	13.29	4.7	0	0	-11	-10	5.19
1215	4	2	2	18	1613	1215	17388	17572	99	92	705	0	1	69	71	9.85	85	87	15.77	0	0	0	-15	-13	4.38
1216	4	2	2	19	201	1216	17797	17572	99	86	705	0	1	106	110	20.22	85	86	14.56	62.8	41.9	0	21	25	7.28
1217	4	2	2	20	184	1217	18202	17572	99	87	717	0	1	73	73	9.7	89	89	17.13	0	0	0	-15	-15	4.26
1218	4	2	2	21	168	1218	18612	17572	99	93	695	0	1	101	98	17.23	85	85	14.28	50.5	21.5	0	16	13	7.07
1219	4	2	3	1	111	1219	10453	18013	99	88	691	0	1	99	106	31.22	73	76	16.82	65.9	46.6	0	26	33	5.88
1220	4	2	3	2	92	1220	10858	18013	99	84	696	0	1	79	80	16.79	77	75	17.36	22.6	6	0	2	3	4.55
1221	4	2	3	3	916	1221	11268	18013	99	89	692	0	1	73	74	10.39	81	80	17.41	0	0	0	-7	-6	4.19
1222	4	2	3	4	900	1222	11677	18013	99	86	719	0	1	87	89	16.15	69	72	16.83	54.7	22.1	0	18	20	5.17
1223	4	2	3	5	538	1223	12082	18013	99	90	694	0	1	97	93	20.55	73	75	15.83	64.4	38.9	0	24	20	6.13
1224	4	2	3	6	499	1224	12492	18013	99	94	699	0	1	81	80	11.31	77	81	17.57	11.7	0	0	4	3	4.61
1225	4	2	3	7	481	1225	12901	18013	99	89	708	0	1	73	73	18.09	77	77	17.21	15.7	0	0	-3	-3	4.24
1226	4	2	3	8	432	1226	13306	18013	99	85	697	0	1	85	90	17.81	69	71	14.98	60	27.1	0	16	21	5.68
1227	4	2	3	9	398	1227	13716	18013	99	91	702	0	1	69	74	14.97	69	69	15.78	31.9	3.3	0	0	5	4.37
1228	4	2	3	10	379	1228	14125	18013	99	87	710	0	1	73	72	12.34	77	76	19.57	5.7	0	0	-3	-4	3.73
1229	4	2	3	11	362	1229	14530	18013	99	87	686	0	1	77	79	19.77	73	72	13.99	34.5	18.4	0	4	6	5.51
1230	4	2	3	12	329	1230	14940	18013	99	90	696	0	1	108	120	44.43	79	79	15.63	57.8	48.9	0	29	41	6.91
1231	4	2	3	13	153	1231	15349	18013	99	85	689	0	1	66	68	13.72	81	82	18.97	3.5	0	0	-14	-12	3.48
1232	4	2	3	14	1230	1232	15754	18013	99	89	716	0	1	66	70	21.31	73	75	16.32	21.3	4.5	0	-6	-2	4.04
1233	4	2	3	15	1213	1233	16164	18013	99	91	708	0	1	93	89	16.41	69	72	15.12	64.8	37.4	0	24	20	6.15
1234	4	2	3	16	1024	1234	16573	18013	99	87	712	0	1	77	78	14.16	81	84	18.73	5.7	0	0	-3	-2	4.11
1235	4	2	3	17	1008	1235	16978	18013	99	88	698	0	1	85	86	12.73	81	82	14.95	31.8	2.3	0	4	5	5.69
1236	4	2	3	18	73	1236	17367	17948	99	89	688	0	3	7501	6277	2178.92	89	91	17.31	100	100	0	7412	6188	433.43
1237	4	2	3	19	48	1237	17797	18013	99	84	694	0	1	77	77	10.93	93	95	17.79	0	0	0	-15	-15	4.33
1238	4	2	3	20	25	1238	18202	18013	99	88	703	0	1	104	106	26.31	81	83	14.11	64.8	42	0	23	25	7.37
1239	4	2	3	21	9	1239	18612	18013	99	92	699	0	1	87	95	25.23	101	104	20.3	15.2	9.8	0	-13	-5	4.29
1240	4	2	4	1	8004	1240	10453	18454	99	85	709	0	1	85	90	23.87	73	74	16.16	38.8	11.8	0	12	17	5.26
1241	4	2	4	2	2601	1241	10858	18454	99	84	704	0	1	89	97	26.58	77	77	16.41	41.7	29.8	0	12	20	5.42
1242	4	2	4	3	271	1242	11268	18454	99	91	692	0	1	81	85	16.39	73	75	17.33	33	8.8	0	8	12	4.67
1243	4	2	4	4	254	1243	11677	18454	99	87	695	0	1	93	92	17.37	73	76	16.43	50.6	25.3	0	20	19	5.66
1244	4	2	4	5	237	1244	12082	18454	99	84	702	0	1	89	88	14.89	73	77	14.4	53.6	10.7	0	16	15	6.18
1245	4	2	4	6	219	1245	12492	18454	99	91	686	0	1	89	154	196.68	77	80	17.42	37.4	30.8	0	12	77	5.11
1246	4	2	4	7	1601	1246	12901	18454	99	85	693	0	1	85	84	15.04	77	77	15.37	23.5	7.1	0	8	7	5.53
1247	4	2	4	8	1407	1247	13306	18454	99	84	713	0	1	89	91	22.34	69	72	15.27	67.9	39.3	0	20	22	5.83
1248	4	2	4	9	1303	1248	13716	18454	99	92	694	0	1	120	187	131.44	73	76	16.24	67.4	51.1	0	47	114	7.39
1249	4	2	4	10	1246	1249	14125	18454	99	85	701	0	1	77	74	22.46	73	76	15.28	30.6	8.2	0	4	1	5.04
1250	4	2	4	11	802	1250	14530	18454	99	88	696	0	1	89	91	12.17	73	76	15.92	54.5	9.1	0	16	18	5.59
1251	4	2	4	12	128	1251	14940	18454	99	92	687	0	1	124	147	54.17	85	83	17.75	70.7	58.7	0	39	62	6.99
1252	4	2	4	13	315	1252	15349	18454	99	87	699	0	1	62	62	11.36	73	75	15.28	3.4	0	0	-10	-10	4.06
1253	4	2	4	14	295	1253	15754	18454	99	88	701	0	1	81	83	14.88	77	79	14.77	29.5	4.5	0	4	6	5.48
1254	4	2	4	15	2210	1254	16164	18454	99	89	703	0	1	89	86	13.66	77	78	15.33	40.4	9	0	12	9	5.81
1255	4	2	4	16	2101	1255	16573	18454	99	86	700	0	1	89	95	20.91	81	84	15.64	34.9	15.1	0	8	14	5.69
1256	4	2	4	17	1808	1256	16978	18454	99	85	695	0	1	85	86	14.45	89	89	14.64	14.1	0	0	-3	-2	5.81
1257	4	2	4	18	1617	1257	17388	18454	99	92	701	0	1	89	90	16.47	89	89	15.46	15.2	8.7	0	0	1	5.76
1258	4	2	4	19	205	1258	17797	18454	99	86	699	0	1	91	94	15.54	89	91	13.7	27.9	10.5	0	2	5	6.64
1259	4	2	4	20	189	1259	18202	18454	99	87	693	0	1	93	93	16.18	89	91	15.29	23	6.9	0	4	4	6.08
1260	4	2	4	21	172	1260	18612	18454	99	90	707	0	1	106	104	11.62	97	97	17.05	12.2	1.1	0	9	7	6.22
1261	4	2	5	1	115	1261	10453	18891	99	92	703	0	1	69	72	15.17	73	77	17.87	7.6	6.5	0	-3	0	3.86
1262	4	2	5	2	97	1262	10858	18891	99	89	700	0	1	81	95	25.44	77	80	16.48	42.7	36	0	4	18	4.92
1263	4	2	5	3	278	1263	11268	18891	99	92	699	0	1	81	86	17.23	69	73	16.77	43.5	15.2	0	12	17	4.83
1264	4	2	5	4	904	1264	11677	18891	99	91	697	0	1	120	118	25.91	77	78	15.35	82.4	72.5	0	43	41	7.82
1265	4	2	5	5	542	1265	12082	18891	99	91	706	0	1	66	66	11.17	77	78	18.33	0	0	0	-10	-10	3.6
1266	4	2	5	6	504	1266	12492	18891	99	95	699	0	1	77	86	22.47	69	74	16.76	41.1	28.4	0	8	17	4.6
1267	4	2	5	7	485	1267	12901	18891	99	91	704	0	1	81	83	15.02	66	68	15.16	34.1	16.5	0	15	17	5.34
1268	4	2	5	8	Str	1268	13324	18846	99	92	707	0	3	112	108	24.72	69	70	15.4	79.3	64.1	0	43	39	7.27
1269	4	2	5	9	403	1269	13716	18891	99	92	708	0	1	77	76	15.09	69	73	14.82	31.5	3.3	0	8	7	5.2
1270	4	2	5	10	383	1270	14125	18891	99	90	703	0	1	85	89	20.37	69	70	12.61	63.3	46.7	0	16	20	6.74
1271	4	2	5	11	366	1271	14530	18891	99	93	693	0	1	73	74	14.21	73	76	13.59	20.4	5.4	0	0	1	5.37
1272	4	2	5	12	333	1272	14940	18891	99	93	720	0	1	73	72	12.41	77	78	15.34	3.2	0	0	-3	-4	4.76
1273	4	2	5	13	159	1273	15349	18891	99	90	707	0	1	81	85	18.53	73	73	14.94	40	15.6	0	8	12	5.42
1274	4	2	5	14	1234	1274	15754	18891	99	90	696	0	1	85	92	27.39	77	81	15.36	45.6	31.1	0	8	15	5.54
1275	4	2	5	15	1217	1275	16164	18891	99	92	710	0	1	69	69	14.73	85	85	18.21	0	0	0	-15	-15	3.79
1276	4	2	5	16	1201	1276	16573	18891	99	92	694	0	1	95	95	18.72	85	84	15.66	39.1	16.3	0	10	10	6.07
1277	4	2	5	17	1012	1277	16978	18891	99	89	709	0	1	89	88	15.14	89	90	17.22	11.2	0	0	0	0	5.17
1278	4	2	5	18	77	1278	17388	18891	99	93	709	0	1	85	86	16.22	93	94	16.46	5.4	0	0	-7	-6	5.17
1279	4	2	5	19	52	1279	17797	18891	99	90	699	0	1	89	90	20.24	89	89	15.25	22.2	10	0	0	1	5.84
1280	4	2	5	20	29	1280	18202	18891	99	91	714	0	1	77	80	8.99	89	91	16.19	0	0	0	-11	-8	4.76
1281	4	2	5	21	13	1281	18612	18891	99	92	696	0	1	103	104	14.95	93	97	16.58	32.6	15.2	0	10	11	6.21
1282	4	2	6	1	8008	1282	10453	19327	99	85	697	0	1	85	104	32.95	77	77	16.35	41.2	31.8	0	8	27	5.2
1283	4	2	6	2	3302	1283	10858	19327	99	85	690	0	1	120	119	25.9	73	76	15.57	87.1	64.7	0	47	46	7.71
1284	4	2	6	3	275	1284	11268	19327	99	92	699	0	1	87	84	14.25	69	73	18.21	50	0	0	18	15	4.78
1285	4	2	6	4	259	1285	11677	19327	99	84	702	0	1	101	107	29.7	69	71	13.77	77.4	60.7	0	32	38	7.33
1286	4	2	6	5	242	1286	12082	19327	99	85	700	0	1	73	77	11.76	69	70	14.36	27.1	5.9	0	4	8	5.08
1287	4	2	6	6	223	1287	12492	19327	99	93	704	0	1	93	96	27.54	69	72	18.49	59.1	28	0	24	27	5.03
1288	4	2	6	7	1605	1288	12901	19327	99	84	712	0	1	79	84	17.42	66	67	16.08	41.7	17.9	0	13	18	4.91
1289	4	2	6	8	1411	1289	13306	19327	99	88	705	0	1	97	95	21.73	66	68	14.72	76.1	54.5	0	31	29	6.59
1290	4	2	6	9	1307	1290	13716	19327	99	91	687	0	1	77	83	15.45	69	71	12.84	42.9	34.1	0	8	14	6
1291	4	2	6	10	1250	1291	14125	19327	99	89	700	0	1	85	87	17.2	73	73	14.9	48.3	22.5	0	12	14	5.7
1292	4	2	6	11	807	1292	14530	19327	99	88	695	0	1	77	78	12.08	69	72	14.3	38.6	4.5	0	8	9	5.38
1293	4	2	6	12	132	1293	14940	19327	99	90	697	0	1	89	91	14.15	73	77	15.41	61.1	25.6	0	16	18	5.78
1294	4	2	6	13	320	1294	15349	19327	99	86	700	0	1	69	69	17.98	81	81	16.31	8.1	0	0	-11	-11	4.23
1295	4	2	6	14	299	1295	15754	19327	99	89	702	0	1	81	80	17.44	81	83	15.86	28.1	2.2	0	0	0	5.11
1296	4	2	6	15	2214	1296	16164	19327	99	94	694	0	1	77	81	18.76	89	87	17.07	14.9	0	0	-11	-7	4.51
1297	4	2	6	16	2105	1297	16573	19327	99	85	690	0	1	85	87	12.74	89	90	17.65	11.8	0	0	-3	-1	4.81
1298	4	2	6	17	2002	1298	16978	19327	99	85	708	0	1	85	84	13.59	93	92	15.14	0	0	0	-7	-8	5.62
1299	4	2	6	18	1703	1299	17388	19327	99	91	691	0	1	97	97	11.27	89	91	14.53	18.7	6.6	0	8	8	6.68
1300	4	2	6	19	209	1300	17797	19327	99	85	696	0	1	85	89	14.03	85	87	14.41	27.1	3.5	0	0	4	5.9
1301	4	2	6	20	193	1301	18202	19327	99	89	703	0	1	77	78	14.81	89	91	15.77	3.4	0	0	-11	-10	4.88
1302	4	2	6	21	176	1302	18612	19327	99	91	695	0	1	104	105	17.76	104	105	16.83	23.1	0	0	0	1	6.18
1303	4	2	7	1	119	1303	10453	19768	99	85	694	0	1	108	117	29.77	73	75	16.89	75.3	54.1	0	35	44	6.39
1304	4	2	7	2	101	1304	10858	19768	99	87	704	0	1	112	115	23.98	77	79	17.44	80.5	60.9	0	35	38	6.42
1305	4	2	7	3	Block	1305	11268	19768	99	90	709	0	1	69	69	13.71	69	72	16.15	5.6	0	0	0	0	4.27
1306	4	2	7	4	908	1306	11677	19768	99	86	708	0	1	120	116	27.75	77	77	17.7	73.3	53.5	0	43	39	6.78
1307	4	2	7	5	506	1307	12082	19768	99	87	697	0	1	132	127	33.14	73	75	17.07	77	66.7	0	59	54	7.73
1308	4	2	7	6	527	1308	12492	19768	99	92	700	0	1	73	78	14.65	69	70	16.3	35.9	8.7	0	4	9	4.48
1309	4	2	7	7	490	1309	12901	19768	99	89	704	0	1	69	70	19.69	69	71	17.74	22.5	0	0	0	1	3.89
1310	4	2	7	8	Str	1310	13321	19744	99	90	704	0	3	108	112	18.74	69	68	14.8	93.3	71.1	0	39	43	7.3
1311	4	2	7	9	419	1311	13716	19768	99	91	705	0	1	73	77	16.74	69	71	16.69	29.7	4.4	0	4	8	4.37
1312	4	2	7	10	388	1312	14125	19768	99	86	691	0	1	66	70	17.91	69	70	15.18	23.3	12.8	0	-2	1	4.35
1313	4	2	7	11	371	1313	14530	19768	99	84	704	0	1	101	105	19.24	73	76	17.02	78.6	42.9	0	28	32	5.93
1314	4	2	7	12	337	1314	14940	19768	99	92	694	0	1	81	90	22.97	77	78	15.18	41.3	31.5	0	4	13	5.34
1315	4	2	7	13	164	1315	15349	19768	99	86	691	0	1	69	69	15.13	81	83	16.47	3.5	0	0	-11	-11	4.19
1316	4	2	7	14	1238	1316	15754	19768	99	85	709	0	1	97	98	13.45	85	87	16.12	30.6	11.8	0	12	13	6.02
1317	4	2	7	15	1221	1317	16164	19768	99	92	691	0	1	81	80	12.72	85	87	16.22	4.3	0	0	-3	-4	4.99
1318	4	2	7	16	1205	1318	16573	19768	99	84	694	0	1	77	76	10.58	89	91	16.71	0	0	0	-11	-12	4.61
1319	4	2	7	17	1016	1319	16978	19768	99	87	705	0	3	93	93	17.76	93	92	18.66	13.8	4.6	0	0	0	4.98
1320	4	2	7	18	82	1320	17388	19768	99	93	710	0	1	97	100	15.22	85	85	15.02	45.2	16.1	0	12	15	6.46
1321	4	2	7	19	56	1321	17797	19768	99	88	711	0	1	93	95	19.56	89	90	16.01	22.7	11.4	0	4	6	5.81
1322	4	2	7	20	37	1322	18202	19768	99	88	719	0	1	93	93	12.37	89	87	13.13	18.2	4.5	0	4	4	7.08
1323	4	2	7	21	17	1323	18612	19768	99	92	697	0	1	89	91	14.24	93	95	14.62	13	3.3	0	-3	-1	6.09
1324	4	2	8	1	Str	1324	10488	20195	99	89	689	0	3	101	107	24.96	73	78	16.75	69.7	41.6	0	28	34	6.03
1325	4	2	8	2	Str	1325	10892	20192	99	92	688	0	3	128	125	29.66	73	73	14.88	87	76.1	0	55	52	8.6
1326	4	2	8	3	Str	1326	11298	20192	99	89	699	0	3	104	103	22.18	66	68	16.76	78.7	53.9	0	38	37	6.2
1327	4	2	8	4	Block	1327	11677	20209	99	87	706	0	1	81	81	13.22	73	76	16.15	23	1.1	0	8	8	5.02
1328	4	2	8	5	811	1328	12124	20199	99	89	688	0	3	7645	7581	487.38	120	145	69.38	100	100	0	7525	7461	110.19
1329	4	2	8	6	228	1329	12492	20209	99	92	696	0	1	85	86	20.21	73	75	17.33	35.9	17.4	0	12	13	4.91
1330	4	2	8	7	1609	1330	12901	20209	99	87	692	0	1	89	95	21.6	69	72	12.79	60.9	43.7	0	20	26	6.96
1331	4	2	8	8	1415	1331	13306	20209	99	86	697	0	1	89	93	17.38	66	70	15.73	65.1	44.2	0	23	27	5.66
1332	4	2	8	9	1311	1332	13716	20209	99	92	688	0	1	132	142	50.34	73	76	15.96	95.7	72.8	0	59	69	8.27
1333	4	2	8	10	1254	1333	14125	20209	99	87	703	0	1	81	87	17.04	73	73	15.03	42.5	13.8	0	8	14	5.39
1334	4	2	8	11	143	1334	14530	20209	99	84	695	0	1	464	419	128.67	81	81	15.97	100	100	0	383	338	29.06
1335	4	2	8	12	136	1335	14940	20209	99	91	713	0	1	104	105	24.37	81	83	15.9	64.8	30.8	0	23	24	6.54
1336	4	2	8	13	Str	1336	15344	20190	99	92	710	0	3	101	103	15.22	81	82	14.34	59.8	37	0	20	22	7.04
1337	4	2	8	14	Block	1337	15754	20209	99	88	699	0	1	89	90	17.3	85	86	15.91	21.6	8	0	4	5	5.59
1338	4	2	8	15	Str	1338	16152	20190	99	93	679	0	3	81	82	15.48	89	92	17.58	8.6	0	0	-7	-6	4.61
1339	4	2	8	16	2202	1339	16573	20209	99	89	685	0	1	81	79	17.88	89	90	15.14	0	0	0	-7	-9	5.35
1340	4	2	8	17	2006	1340	16978	20209	99	85	692	0	1	89	91	13.36	93	94	16.15	10.6	3.5	0	-3	-1	5.51
1341	4	2	8	18	1707	1341	17388	20209	99	91	688	0	1	93	92	16.71	89	89	14.73	30.8	4.4	0	4	3	6.31
1342	4	2	8	19	213	1342	17797	20209	99	84	692	0	1	91	96	20.69	93	94	16.42	26.2	14.3	0	-1	3	5.54
1343	4	2	8	20	197	1343	18202	20209	99	84	704	0	1	89	87	10.81	85	87	16.99	3.6	0	0	4	2	5.24
1344	4	2	8	21	180	1344	18612	20209	99	91	709	0	1	85	90	14.81	93	93	14.25	12.1	6.6	0	-7	-2	5.96
1345	5	1	1	1	102	1345	1498	21109	99	85	693	0	1	116	117	20.79	89	88	15.58	71.8	34.1	0	27	28	7.45
1346	5	1	1	2	83	1346	1908	21109	99	95	705	0	1	89	87	18.9	85	87	15.62	35.8	6.3	0	4	2	5.7
1347	5	1	1	3	909	1347	2317	21109	99	89	712	0	1	93	97	22.07	89	90	19.82	30.3	9	0	4	8	4.69
1348	5	1	1	4	535	1348	2722	21109	99	88	695	0	1	97	98	15.22	77	81	16.89	60.2	26.1	0	20	21	5.74
1349	5	1	1	5	528	1349	3132	21109	99	90	693	0	1	85	81	11.84	81	83	16.27	5.6	0	0	4	0	5.22
1350	5	1	1	6	491	1350	3541	21109	99	88	689	0	1	81	78	17.34	77	79	16.6	13.6	4.5	0	4	1	4.88
1351	5	1	1	7	438	1351	3946	21109	99	84	685	0	1	116	121	43.63	81	82	17.49	75	53.6	0	35	40	6.63
1352	5	1	1	8	420	1352	4356	21109	99	92	703	0	1	81	81	14.67	85	85	18.64	8.7	0	0	-3	-3	4.35
1353	5	1	1	9	389	1353	4765	21109	99	85	697	0	1	85	86	12.68	81	82	16.53	15.3	2.4	0	4	5	5.14
1354	5	1	1	10	372	1354	5170	21109	99	91	687	0	1	120	146	71.17	81	85	22.52	70.3	44	0	39	65	5.33
1355	5	1	1	11	338	1355	5580	21109	99	96	697	0	1	81	83	16.35	81	81	17.53	15.6	5.2	0	0	2	4.62
1356	5	1	1	12	322	1356	5989	21109	99	89	705	0	1	77	75	12.26	73	75	17.33	3.4	0	0	4	2	4.44
1357	5	1	1	13	144	1357	6394	21109	99	85	698	0	1	89	89	17.02	73	75	15.03	52.9	23.5	0	16	16	5.92
1358	5	1	1	14	1222	1358	6804	21109	99	92	703	0	1	93	94	19.2	73	74	19.11	54.3	23.9	0	20	21	4.87
1359	5	1	1	15	1206	1359	7213	21109	99	88	700	0	1	95	103	30.4	69	72	15.31	64.8	48.9	0	26	34	6.21
1360	5	1	1	16	1017	1360	7618	21109	99	85	693	0	1	73	74	15.75	73	77	16.37	18.8	1.2	0	0	1	4.46
1361	5	1	1	17	1001	1361	8028	21109	99	89	690	0	1	97	96	15.64	67	71	16.57	79.8	43.8	0	30	29	5.85
1362	5	1	1	18	57	1362	8437	21109	99	86	707	0	1	85	87	17.53	69	72	17.33	48.8	14	0	16	18	4.9
1363	5	1	1	19	38	1363	8842	21109	99	86	705	0	1	69	71	11.6	69	71	14.97	22.1	0	0	0	2	4.61
1364	5	1	1	20	18	1364	9252	21109	99	92	697	0	1	77	73	11.59	81	82	18.3	0	0	0	-3	-7	4.21
1365	5	1	1	21	1	1365	9643	21049	99	89	698	0	3	26005	23150	7179.41	77	83	19.56	100	100	0	25928	23073	1329.34
1366	5	1	2	1	3502	1366	1498	21550	99	86	696	0	1	112	109	21.23	89	92	19.12	52.3	23.3	0	23	20	5.86
1367	5	1	2	2	2217	1367	1908	21550	99	91	706	0	1	85	87	18.62	81	85	18.6	12.1	7.7	0	4	6	4.57
1368	5	1	2	3	263	1368	2317	21550	99	86	693	0	1	97	104	20.69	89	88	17.67	34.9	16.3	0	8	15	5.49
1369	5	1	2	4	247	1369	2722	21550	99	87	698	0	1	101	107	21.6	85	87	17.4	49.4	28.7	0	16	22	5.8
1370	5	1	2	5	229	1370	3132	21550	99	92	700	0	1	97	94	10.84	81	83	16.62	30.4	5.4	0	16	13	5.84
1371	5	1	2	6	214	1371	3541	21550	99	86	697	0	1	112	108	15.75	77	78	17.23	70.9	54.7	0	35	31	6.5
1372	5	1	2	7	1416	1372	3946	21550	99	85	696	0	1	112	110	20.49	85	85	20.03	50.6	27.1	0	27	25	5.59
1373	5	1	2	8	1312	1373	4356	21550	99	96	703	0	1	89	85	19.55	81	84	17.61	18.8	0	0	8	4	5.05
1374	5	1	2	9	1255	1374	4765	21550	99	88	713	0	1	149	147	30.57	85	88	20.65	86.4	75	0	64	62	7.22
1375	5	1	2	10	1239	1375	5170	21550	99	86	697	0	1	93	100	30.38	73	74	16.69	57	38.4	0	20	27	5.57
1376	5	1	2	11	137	1376	5580	21550	99	94	692	0	1	89	90	15.78	77	77	16.75	38.3	16	0	12	13	5.31
1377	5	1	2	12	120	1377	5989	21550	99	88	697	0	1	89	92	23.27	73	76	15.13	53.4	19.3	0	16	19	5.88
1378	5	1	2	13	304	1378	6394	21550	99	85	700	0	1	81	84	15.8	69	72	15.49	47.1	27.1	0	12	15	5.23
1379	5	1	2	14	288	1379	6804	21550	99	92	715	0	1	93	89	21.36	69	71	16.95	56.5	33.7	0	24	20	5.49
1380	5	1	2	15	2203	1380	7213	21550	99	89	700	0	1	77	81	22.44	67	69	14.49	33.7	25.8	0	10	14	5.31
1381	5	1	2	16	2007	1381	7618	21550	99	84	698	0	1	66	67	10.1	69	71	14.29	9.5	0	0	-2	-1	4.62
1382	5	1	2	17	1801	1382	8028	21550	99	93	710	0	1	97	97	21.47	69	73	19.28	68.8	35.5	0	28	28	5.03
1383	5	1	2	18	1610	1383	8437	21550	99	88	696	0	1	95	91	16.14	66	71	15.46	67	50	0	29	25	6.14
1384	5	1	2	19	198	1384	8842	21550	99	84	693	0	1	81	82	10.45	66	70	18.17	38.1	4.8	0	15	16	4.46
1385	5	1	2	20	181	1385	9252	21550	99	91	694	0	1	77	79	14.29	77	77	15.31	24.2	0	0	0	2	5.03
1386	5	1	2	21	165	1386	9661	21550	99	87	687	0	1	73	89	33.7	73	75	16.34	33.3	27.6	0	0	16	4.47
1387	5	1	3	1	106	1387	1498	21991	99	86	699	0	1	93	95	17.25	93	96	17.93	26.7	0	0	0	2	5.19
1388	5	1	3	2	87	1388	1908	21991	99	89	686	0	1	89	89	14.11	87	92	19.4	13.5	1.1	0	2	2	4.59
1389	5	1	3	3	913	1389	2317	21991	99	88	686	0	1	97	102	20.23	85	90	16.87	33	27.3	0	12	17	5.75
1390	5	1	3	4	630	1390	2722	21991	99	86	693	0	1	97	110	41.85	85	85	17.68	43	27.9	0	12	25	5.49
1391	5	1	3	5	534	1391	3132	21991	99	94	694	0	1	81	83	13.35	89	91	18.05	9.6	0	0	-7	-5	4.49
1392	5	1	3	6	496	1392	3541	21991	99	84	692	0	1	104	105	17.34	81	80	17.44	57.1	39.3	0	23	24	5.96
1393	5	1	3	7	442	1393	3946	21991	99	84	685	0	1	97	100	17.76	85	84	18.65	44	9.5	0	12	15	5.2
1394	5	1	3	8	428	1394	4356	21991	99	91	692	0	1	85	84	13.94	81	82	15.69	20.9	3.3	0	4	3	5.42
1395	5	1	3	9	395	1395	4765	21991	99	90	700	0	1	97	98	14.69	81	82	14	55.6	20	0	16	17	6.93
1396	5	1	3	10	376	1396	5170	21991	99	87	694	0	1	81	81	14.88	73	76	19.68	36.8	0	0	8	8	4.12
1397	5	1	3	11	359	1397	5580	21991	99	90	703	0	1	104	104	16.4	73	74	17	76.7	46.7	0	31	31	6.12
1398	5	1	3	12	326	1398	5989	21991	99	87	699	0	1	73	74	14.44	77	79	15.14	18.4	0	0	-3	-2	4.82
1399	5	1	3	13	151	1399	6394	21991	99	84	698	0	1	101	99	16.22	73	73	17.47	67.9	34.5	0	28	26	5.78
1400	5	1	3	14	1227	1400	6804	21991	99	91	702	0	1	85	89	20.62	71	73	16.1	41.8	30.8	0	14	18	5.28
1401	5	1	3	15	1211	1401	7213	21991	99	84	704	0	1	68	73	16.31	73	73	16.94	13.1	7.1	0	-4	0	4.01
1402	5	1	3	16	1022	1402	7618	21991	99	86	684	0	1	73	74	14.54	66	67	13.6	23.3	14	0	7	8	5.37
1403	5	1	3	17	1006	1403	8028	21991	99	89	695	0	1	93	98	23.38	73	77	16.56	51.7	31.5	0	20	25	5.61
1404	5	1	3	18	71	1404	8437	21991	99	87	699	0	1	89	88	15.73	66	70	16.13	57.5	21.8	0	23	22	5.52
1405	5	1	3	19	46	1405	8842	21991	99	88	709	0	1	81	80	18.09	69	72	17.63	37.5	8	0	12	11	4.59
1406	5	1	3	20	23	1406	9252	21991	99	92	708	0	1	81	81	16.21	71	73	15.47	29.3	8.7	0	10	10	5.24
1407	5	1	3	21	6	1407	9661	21991	99	84	701	0	1	89	82	16.02	69	75	19.77	51.2	3.6	0	20	13	4.5
1408	5	1	4	1	8001	1408	1498	22432	99	85	689	0	1	128	135	40.28	89	97	28.73	55.3	25.9	0	39	46	4.46
1409	5	1	4	2	2221	1409	1908	22432	99	91	692	0	1	89	96	23.33	77	79	14.46	42.9	37.4	0	12	19	6.16
1410	5	1	4	3	268	1410	2376	22408	99	89	711	0	3	1763	1473	704.38	89	91	19.16	100	100	0	1674	1384	92.01
1411	5	1	4	4	251	1411	2722	22432	99	88	704	0	1	120	114	20.21	89	89	18.25	61.4	23.9	0	31	25	6.57
1412	5	1	4	5	234	1412	3132	22432	99	90	705	0	1	97	99	20.19	73	74	14.33	72.2	38.9	0	24	26	6.77
1413	5	1	4	6	215	1413	3541	22432	99	84	698	0	1	97	96	17.72	85	84	17.49	36.9	6	0	12	11	5.55
1414	5	1	4	7	1502	1414	3946	22432	99	86	709	0	1	101	103	17.05	81	82	18.35	62.8	19.8	0	20	22	5.5
1415	5	1	4	8	1404	1415	4356	22432	99	89	702	0	1	93	91	24.22	77	75	14.73	55.1	19.1	0	16	14	6.32
1416	5	1	4	9	1259	1416	4765	22432	99	84	685	0	1	89	106	38.17	81	80	15.18	41.7	28.6	0	8	25	5.86
1417	5	1	4	10	1243	1417	5170	22432	99	87	688	0	1	128	127	27.78	77	77	19.15	85.1	70.1	0	51	50	6.69
1418	5	1	4	11	142	1418	5580	22432	99	93	689	0	1	81	82	12.64	77	79	15.03	24.7	5.4	0	4	5	5.39
1419	5	1	4	12	125	1419	5989	22432	99	92	711	0	1	87	89	19.32	69	69	13.51	56.5	38	0	18	20	6.44
1420	5	1	4	13	309	1420	6394	22432	99	87	712	0	1	81	87	16.49	73	76	17.44	33.3	17.2	0	8	14	4.64
1421	5	1	4	14	293	1421	6804	22432	99	95	698	0	1	85	88	19.65	73	76	18.88	37.9	18.9	0	12	15	4.5
1422	5	1	4	15	2208	1422	7213	22432	99	89	711	0	1	69	72	18.01	66	69	14.45	36	14.6	0	3	6	4.77
1423	5	1	4	16	2012	1423	7618	22432	99	86	690	0	1	60	70	15.58	73	75	16.54	9.3	0	0	-12	-2	3.63
1424	5	1	4	17	1806	1424	8028	22432	99	92	685	0	1	108	112	25.4	73	77	16.59	78.3	53.3	0	35	39	6.51
1425	5	1	4	18	1615	1425	8437	22432	99	89	709	0	1	73	74	12.03	73	76	19.45	6.7	0	0	0	1	3.75
1426	5	1	4	19	203	1426	8842	22432	99	90	696	0	1	81	80	17.6	62	64	14.5	56.7	26.7	0	19	18	5.59
1427	5	1	4	20	187	1427	9252	22432	99	90	704	0	1	62	64	14.1	69	73	16.69	0	0	0	-6	-4	3.72
1428	5	1	4	21	170	1428	9661	22432	99	86	689	0	1	116	111	23.47	69	73	15.56	83.7	66.3	0	47	42	7.45
1429	5	1	5	1	112	1429	1498	22869	99	89	702	0	1	101	101	17.94	77	79	12.56	59.6	41.6	0	24	24	8.04
1430	5	1	5	2	93	1430	1806	22799	99	91	704	0	1	101	99	17.48	101	102	20.82	8.8	0	0	0	-1	4.85
1431	5	1	5	3	917	1431	2370	22828	99	87	694	0	1	97	102	14.37	81	83	13.34	67.8	37.9	0	16	21	7.27
1432	5	1	5	4	901	1432	2722	22869	99	92	713	0	1	101	101	26.23	85	88	18.21	40.2	18.5	0	16	16	5.55
1433	5	1	5	5	539	1433	3132	22869	99	89	699	0	1	124	121	19.88	93	94	20.11	68.5	22.5	0	31	28	6.17
1434	5	1	5	6	501	1434	3541	22869	99	90	704	0	1	95	94	18.27	77	79	18.58	50	17.8	0	18	17	5.11
1435	5	1	5	7	482	1435	3946	22869	99	89	693	0	1	93	95	19.13	81	83	17.2	34.8	19.1	0	12	14	5.41
1436	5	1	5	8	433	1436	4356	22869	99	94	701	0	1	101	98	22.31	93	94	21.37	27.7	0	0	8	5	4.73
1437	5	1	5	9	399	1437	4765	22869	99	90	696	0	1	91	90	13.61	77	79	15.24	50	8.9	0	14	13	5.97
1438	5	1	5	10	380	1438	5170	22869	99	91	700	0	1	73	76	12.19	67	69	12.59	33	9.9	0	6	9	5.8
1439	5	1	5	11	363	1439	5580	22869	99	93	693	0	1	97	98	13.51	77	79	14.69	62.4	29	0	20	21	6.6
1440	5	1	5	12	330	1440	5989	22869	99	94	686	0	1	101	99	20.65	81	81	17.05	51.1	22.3	0	20	18	5.93
1441	5	1	5	13	154	1441	6394	22869	99	92	700	0	1	69	71	13.43	73	73	13.9	18.5	0	0	-3	-1	4.97
1442	5	1	5	14	1231	1442	6804	22869	99	93	694	0	1	69	76	19.87	66	66	12.96	38.7	22.6	0	3	10	5.32
1443	5	1	5	15	1214	1443	7213	22869	99	90	703	0	1	97	102	19.77	73	74	19.17	66.7	31.1	0	24	29	5.06
1444	5	1	5	16	1025	1444	7618	22869	99	89	701	0	1	104	112	32.58	73	75	15.53	74.2	46.1	0	31	39	6.7
1445	5	1	5	17	1009	1445	8028	22869	99	93	713	0	1	89	93	18.68	69	70	14.29	65.6	36.6	0	20	24	6.23
1446	5	1	5	18	74	1446	8437	22869	99	90	709	0	1	376	356	111.67	69	71	18.17	100	100	0	307	287	20.69
1447	5	1	5	19	49	1447	8842	22869	99	91	706	0	1	89	97	21.56	81	83	21.19	39.6	22	0	8	16	4.2
1448	5	1	5	20	26	1448	9252	22869	99	93	700	0	1	93	90	18.73	73	73	15.42	61.3	24.7	0	20	17	6.03
1449	5	1	5	21	10	1449	9661	22869	99	90	706	0	1	77	79	17.49	66	65	12.76	47.8	30	0	11	13	6.04
1450	5	1	6	1	8005	1450	1498	23305	99	85	692	0	1	85	87	14.01	85	84	15.87	22.4	2.4	0	0	2	5.36
1451	5	1	6	2	3001	1451	1908	23305	99	89	685	0	1	97	99	25.01	85	88	17.22	40.4	21.3	0	12	14	5.63
1452	5	1	6	3	272	1452	2317	23305	99	88	696	0	1	93	95	12.39	77	79	15.13	68.2	15.9	0	16	18	6.15
1453	5	1	6	4	255	1453	2722	23305	99	87	709	0	1	89	86	12.8	81	83	16.4	21.8	0	0	8	5	5.43
1454	5	1	6	5	239	1454	3132	23305	99	92	706	0	1	93	94	14.27	85	85	20.56	22.8	0	0	8	9	4.52
1455	5	1	6	6	220	1455	3541	23305	99	86	696	0	1	97	97	12.7	73	74	16.18	64	25.6	0	24	24	5.99
1456	5	1	6	7	1602	1456	3946	23305	99	84	696	0	1	93	93	14.23	89	89	18.45	20.2	0	0	4	4	5.04
1457	5	1	6	8	1408	1457	4356	23305	99	92	700	0	1	97	98	20.42	77	79	17.78	52.2	26.1	0	20	21	5.46
1458	5	1	6	9	1304	1458	4765	23305	99	91	693	0	1	124	127	23.49	77	79	14.43	100	73.6	0	47	50	8.59
1459	5	1	6	10	1247	1459	5170	23305	99	87	705	0	1	69	70	10.78	77	79	19.19	0	0	0	-7	-6	3.6
1460	5	1	6	11	804	1460	5580	23305	99	92	700	0	1	104	101	19.5	77	77	14.88	62	43.5	0	27	24	6.99
1461	5	1	6	12	129	1461	5989	23305	99	86	698	0	3	112	115	31.3	77	79	17.34	72.1	52.3	0	35	38	6.46
1462	5	1	6	13	316	1462	6394	23305	99	84	697	0	1	456	386	145.89	69	72	14.77	100	100	0	387	317	30.87
1463	5	1	6	14	296	1463	6804	23305	99	92	687	0	1	69	70	16.56	69	71	14.48	22.8	5.4	0	0	1	4.76
1464	5	1	6	15	2211	1464	7213	23305	99	88	708	0	1	75	80	18.73	66	66	16.87	37.5	14.8	0	9	14	4.44
1465	5	1	6	16	2102	1465	7618	23305	99	85	703	0	1	97	91	17.24	66	66	14.78	65.9	54.1	0	31	25	6.56
1466	5	1	6	17	1809	1466	8028	23305	99	92	706	0	1	93	94	17.51	69	72	19.2	65.2	29.3	0	24	25	4.84
1467	5	1	6	18	1618	1467	8437	23305	99	88	714	0	1	69	72	14.78	69	71	15.97	22.7	5.7	0	0	3	4.32
1468	5	1	6	19	206	1468	8842	23305	99	88	705	0	1	69	68	14.82	77	79	18.62	5.7	0	0	-7	-8	3.7
1469	5	1	6	20	190	1469	9252	23305	99	93	689	0	1	85	89	17.97	69	72	16.68	47.3	29	0	16	20	5.1
1470	5	1	6	21	173	1470	9661	23305	99	87	698	0	1	62	64	14.78	69	74	18.75	5.7	0	0	-6	-4	3.31
1471	5	1	7	1	116	1471	1498	23746	99	84	705	0	1	151	149	19.29	89	90	14.28	100	100	0	62	60	10.57
1472	5	1	7	2	98	1472	1908	23746	99	91	685	0	1	81	87	15.98	81	81	13.41	28.6	12.1	0	0	6	6.04
1473	5	1	7	3	Block	1473	2309	23738	99	84	691	0	1	77	79	13.66	85	86	13.95	13.1	0	0	-7	-5	5.52
1474	5	1	7	4	905	1474	2684	23663	99	92	687	0	1	89	90	12.88	89	95	22.44	5.4	0	0	0	1	3.97
1475	5	1	7	5	Str	1475	3180	23753	99	90	695	0	3	112	122	39	73	75	13.95	75.6	63.3	0	39	49	8.03
1476	5	1	7	6	507	1476	3614	23762	99	91	696	0	3	101	100	17.07	85	87	21.41	30.8	7.7	0	16	15	4.72
1477	5	1	7	7	Str	1477	3988	23753	99	89	685	0	3	155	187	99.6	77	83	21	94.4	75.3	0	78	110	7.38
1478	5	1	7	8	436	1478	4392	23754	99	93	698	0	3	77	77	14.04	69	70	12.18	32.3	10.8	0	8	8	6.32
1479	5	1	7	9	404	1479	4765	23746	99	87	700	0	1	73	76	15.07	73	76	15.37	33.3	5.7	0	0	3	4.75
1480	5	1	7	10	384	1480	5170	23746	99	87	697	0	1	112	115	21.09	77	81	18.61	79.3	47.1	0	35	38	6.02
1481	5	1	7	11	368	1481	5580	23746	99	94	703	0	1	73	77	14.05	73	75	15.99	30.9	0	0	0	4	4.57
1482	5	1	7	12	334	1482	5989	23746	99	86	714	0	1	81	85	14.77	69	73	15.74	46.5	22.1	0	12	16	5.14
1483	5	1	7	13	160	1483	6394	23746	99	86	690	0	1	73	73	14.57	77	78	16.93	5.8	0	0	-3	-3	4.31
1484	5	1	7	14	1235	1484	6804	23746	99	89	710	0	1	93	95	15.42	73	74	16.85	57.3	27	0	20	22	5.52
1485	5	1	7	15	1218	1485	7213	23746	99	87	709	0	1	66	66	17.38	58	57	13.47	36.8	16.1	0	8	8	4.9
1486	5	1	7	16	1202	1486	7618	23746	99	87	695	0	1	62	65	14.14	66	68	14.92	16.1	4.6	0	-3	0	4.16
1487	5	1	7	17	1013	1487	8028	23746	99	91	691	0	1	101	106	18.76	77	79	16.71	65.9	40.7	0	24	29	6.04
1488	5	1	7	18	78	1488	8437	23746	99	84	709	0	1	81	78	15.57	69	71	18.26	33.3	4.8	0	12	9	4.44
1489	5	1	7	19	53	1489	8842	23746	99	88	701	0	1	62	61	8.87	66	67	12.55	0	0	0	-3	-4	4.94
1490	5	1	7	20	30	1490	9252	23746	99	92	698	0	1	77	76	12.87	69	72	14.7	26.1	5.4	0	8	7	5.24
1491	5	1	7	21	14	1491	9661	23746	99	85	710	0	1	101	102	18.16	73	75	17	72.9	36.5	0	28	29	5.94
1492	5	1	8	1	8009	1492	1498	24187	99	84	708	0	3	89	91	18.14	85	87	20.36	15.5	6	0	4	6	4.37
1493	5	1	8	2	3401	1493	1908	24187	99	90	701	0	1	93	116	60.36	77	79	14.81	54.4	33.3	0	16	39	6.28
1494	5	1	8	3	276	1494	2317	24187	99	86	708	0	1	101	100	14.48	81	83	17.87	57	9.3	0	20	19	5.65
1495	5	1	8	4	260	1495	2722	24187	99	87	702	0	1	124	131	39.65	85	84	16.53	69	62.1	0	39	46	7.5
1496	5	1	8	5	243	1496	3132	24187	99	89	708	0	1	77	79	12.14	81	83	17.16	7.9	0	0	-3	-1	4.49
1497	5	1	8	6	225	1497	3541	24187	99	84	693	0	1	104	102	11.15	81	80	17.56	63.1	9.5	0	23	21	5.92
1498	5	1	8	7	1606	1498	3946	24187	99	88	704	0	3	93	96	25.66	73	75	16.29	52.3	43.2	0	20	23	5.71
1499	5	1	8	8	1412	1499	4356	24187	99	90	712	0	1	93	107	33.57	73	72	14.94	66.7	36.7	0	20	34	6.23
1500	5	1	8	9	1308	1500	4765	24187	99	86	694	0	1	104	104	19.47	73	73	14.82	87.2	52.3	0	31	31	7.02
1501	5	1	8	10	1251	1501	5170	24187	99	86	690	0	1	85	80	18.46	85	83	19.66	7	0	0	0	-4	4.32
1502	5	1	8	11	808	1502	5580	24187	99	90	714	0	1	93	94	26.89	73	75	17.03	51.1	34.4	0	20	21	5.46
1503	5	1	8	12	133	1503	5989	24187	99	84	698	0	1	89	87	16.47	69	71	14.49	59.5	20.2	0	20	18	6.14
1504	5	1	8	13	321	1504	6394	24187	99	86	684	0	1	75	78	12	73	73	15.63	20.9	3.5	0	2	5	4.8
1505	5	1	8	14	300	1505	6804	24187	99	91	696	0	1	81	82	17.6	73	76	16.16	36.3	12.1	0	8	9	5.01
1506	5	1	8	15	2215	1506	7213	24187	99	85	703	0	1	66	68	9.55	66	67	14.94	16.5	0	0	0	2	4.42
1507	5	1	8	16	2106	1507	7618	24187	99	88	701	0	1	66	64	16.31	66	68	16.02	15.9	0	0	0	-1	4.12
1508	5	1	8	17	2003	1508	8028	24187	99	91	698	0	1	81	79	19.46	73	76	18.75	29.7	1.1	0	8	6	4.32
1509	5	1	8	18	1704	1509	8437	24187	99	85	685	0	1	81	83	16.15	69	72	13.66	43.5	22.4	0	12	14	5.93
1510	5	1	8	19	210	1510	8842	24187	99	88	694	0	1	69	71	13.49	69	70	13.42	18.2	0	0	0	2	5.14
1511	5	1	8	20	194	1511	9252	24187	99	91	696	0	1	81	84	14.79	69	72	15.42	49.5	17.6	0	12	15	5.25
1512	5	1	8	21	177	1512	9661	24187	99	87	694	0	1	66	70	13.46	77	79	18.3	8	0	0	-10	-6	3.61
1513	5	2	1	1	102	1513	10476	21109	99	90	704	0	1	62	62	13.93	69	70	15.93	7.8	0	0	-6	-6	3.89
1514	5	2	1	2	83	1514	10885	21109	99	87	685	0	1	73	77	18.2	73	73	17.2	21.8	8	0	0	4	4.24
1515	5	2	1	3	909	1515	11290	21109	99	86	689	0	1	93	93	17.61	69	72	18.64	58.1	27.9	0	24	24	4.99
1516	5	2	1	4	535	1516	11700	21109	99	93	689	0	1	69	70	15.06	69	71	13.84	33.3	3.2	0	0	1	4.99
1517	5	2	1	5	528	1517	12109	21109	99	88	702	0	1	56	58	12.82	69	69	14.2	0	0	0	-12	-10	3.94
1518	5	2	1	6	491	1518	12514	21109	99	84	693	0	1	89	90	14.12	66	69	17.81	70.2	29.8	0	23	24	5
1519	5	2	1	7	438	1519	12924	21109	99	89	691	0	1	85	86	17.28	73	76	20.74	15.7	4.5	0	12	13	4.1
1520	5	2	1	8	420	1520	13333	21109	99	84	697	0	1	69	69	16.91	69	71	15.01	17.9	7.1	0	0	0	4.6
1521	5	2	1	9	389	1521	13738	21109	99	85	714	0	1	81	84	13.74	73	74	15.44	37.6	17.6	0	8	11	5.24
1522	5	2	1	10	372	1522	14148	21109	99	93	700	0	1	101	129	75.58	73	74	17.74	62.4	44.1	0	28	56	5.69
1523	5	2	1	11	338	1523	14557	21109	99	85	710	0	1	73	75	11.83	81	81	15.98	9.4	0	0	-7	-5	4.57
1524	5	2	1	12	322	1524	14962	21109	99	89	709	0	1	81	87	24.92	81	83	16.18	27	14.6	0	0	6	5.01
1525	5	2	1	13	144	1525	15372	21109	99	89	699	0	1	104	105	13.7	85	88	18.58	56.2	13.5	0	19	20	5.6
1526	5	2	1	14	1222	1526	15781	21109	99	88	693	0	1	77	77	12.63	85	86	15.15	3.4	0	0	-7	-7	5.08
1527	5	2	1	15	1206	1527	16186	21109	99	84	706	0	1	93	108	34.9	85	88	17.06	38.1	29.8	0	8	23	5.45
1528	5	2	1	16	1017	1528	16596	21109	99	92	695	0	1	108	117	20.44	93	92	14.35	56.5	42.4	0	15	24	7.53
1529	5	2	1	17	1001	1529	17005	21109	99	84	691	0	1	93	96	15.03	89	91	16.61	26.2	6	0	4	7	5.6
1530	5	2	1	18	57	1530	17410	21109	99	86	697	0	1	89	96	25.47	89	88	14.34	30.2	15.1	0	0	7	6.2
1531	5	2	1	19	38	1531	17820	21109	99	91	707	0	1	116	123	27.07	85	85	16.12	76.9	47.3	0	31	38	7.19
1532	5	2	1	20	18	1532	18229	21109	99	87	684	0	1	93	98	21.44	89	89	13.1	37.9	24.1	0	4	9	7.1
1533	5	2	1	21	1	1533	18632	21056	99	89	693	0	3	30099	29033	7004.45	128	134	32.23	100	100	0	29971	28905	933.75
1534	5	2	2	1	3502	1534	10476	21550	99	90	697	0	1	69	75	17.13	73	74	17.48	26.7	3.3	0	-3	2	3.95
1535	5	2	2	2	2217	1535	10885	21550	99	88	707	0	1	81	82	16.87	69	70	15.5	48.9	13.6	0	12	13	5.23
1536	5	2	2	3	263	1536	11290	21550	99	85	700	0	1	77	78	17.27	66	69	17.56	42.4	12.9	0	11	12	4.39
1537	5	2	2	4	247	1537	11700	21550	99	93	720	0	1	66	67	16.79	66	68	13.67	19.4	8.6	0	0	1	4.83
1538	5	2	2	5	229	1538	12109	21550	99	87	702	0	1	69	72	15.21	69	69	15.87	13.8	6.9	0	0	3	4.35
1539	5	2	2	6	214	1539	12514	21550	99	87	692	0	1	77	79	14.71	66	71	17.7	43.7	5.7	0	11	13	4.35
1540	5	2	2	7	1416	1540	12924	21550	99	94	687	0	1	85	86	20.92	69	72	16.61	45.7	23.4	0	16	17	5.12
1541	5	2	2	8	1312	1541	13333	21550	99	86	709	0	1	69	69	15.09	73	74	19.35	10.5	0	0	-3	-3	3.57
1542	5	2	2	9	1255	1542	13738	21550	99	90	704	0	1	97	117	42.16	73	76	15.68	74.4	45.6	0	24	44	6.19
1543	5	2	2	10	1239	1543	14148	21550	99	91	697	0	1	108	102	23.29	81	82	17.87	53.8	34.1	0	27	21	6.04
1544	5	2	2	11	137	1544	14557	21550	99	85	703	0	1	85	86	19.1	77	78	16.46	35.3	12.9	0	8	9	5.17
1545	5	2	2	12	120	1545	14962	21550	99	85	704	0	1	77	86	20.3	77	79	15.41	35.3	12.9	0	0	9	5
1546	5	2	2	13	304	1546	15372	21550	99	90	687	0	1	77	82	18.12	77	80	15.02	33.3	12.2	0	0	5	5.13
1547	5	2	2	14	288	1547	15781	21550	99	87	696	0	1	81	83	17.24	77	79	15.17	29.9	8	0	4	6	5.34
1548	5	2	2	15	2203	1548	16186	21550	99	89	708	0	1	85	84	21.37	71	75	15.27	48.3	22.5	0	14	13	5.57
1549	5	2	2	16	2007	1549	16596	21550	99	94	693	0	1	93	96	23.43	81	85	15.77	47.9	22.3	0	12	15	5.9
1550	5	2	2	17	1801	1550	17005	21550	99	89	698	0	1	89	90	14.31	89	89	14.04	22.5	0	0	0	1	6.34
1551	5	2	2	18	1610	1551	17410	21550	99	88	699	0	1	85	83	18.22	85	87	16.35	12.5	0	0	0	-1	5.2
1552	5	2	2	19	198	1552	17820	21550	99	89	697	0	1	104	105	23.87	93	92	14.83	47.2	18	0	11	12	7.01
1553	5	2	2	20	181	1553	18229	21550	99	85	688	0	1	85	88	15.67	89	91	15.71	12.9	0	0	-3	0	5.41
1554	5	2	2	21	165	1554	18634	21550	99	84	699	0	1	108	116	23.74	93	95	16.74	45.2	34.5	0	15	23	6.45
1555	5	2	3	1	106	1555	10476	21991	99	93	693	0	1	58	57	14.41	69	73	17.66	1.1	0	0	-10	-11	3.28
1556	5	2	3	2	87	1556	10885	21991	99	85	711	0	1	77	77	11.05	69	71	14.99	36.5	3.5	0	8	8	5.14
1557	5	2	3	3	913	1557	11290	21991	99	90	705	0	1	66	66	14.69	66	70	17.21	14.4	0	0	0	0	3.84
1558	5	2	3	4	630	1558	11700	21991	99	90	696	0	1	73	74	16.31	62	65	15.31	32.2	17.8	0	11	12	4.77
1559	5	2	3	5	534	1559	12109	21991	99	86	689	0	1	62	65	14.22	66	68	15.42	12.8	0	0	-3	0	4.02
1560	5	2	3	6	496	1560	12514	21991	99	84	705	0	1	62	74	22.42	69	72	16.71	23.8	13.1	0	-6	5	3.71
1561	5	2	3	7	442	1561	12924	21991	99	89	693	0	1	77	81	16.61	69	72	15.91	33.7	19.1	0	8	12	4.84
1562	5	2	3	8	428	1562	13333	21991	99	87	687	0	1	62	63	11.89	73	74	19.35	2.3	0	0	-10	-9	3.2
1563	5	2	3	9	395	1563	13738	21991	99	85	701	0	1	89	89	14.56	73	74	16.49	41.2	11.8	0	16	16	5.4
1564	5	2	3	10	376	1564	14148	21991	99	90	716	0	1	77	79	15.17	77	79	16.94	22.2	5.6	0	0	2	4.55
1565	5	2	3	11	359	1565	14557	21991	99	90	715	0	1	81	79	16.96	73	73	14.76	27.8	7.8	0	8	6	5.49
1566	5	2	3	12	326	1566	14962	21991	99	86	709	0	1	75	76	12.98	69	73	15.35	25.6	8.1	0	6	7	4.89
1567	5	2	3	13	151	1567	15372	21991	99	94	694	0	1	81	80	16.18	73	78	16.59	26.6	5.3	0	8	7	4.88
1568	5	2	3	14	1227	1568	15781	21991	99	84	704	0	1	87	91	19.5	73	73	14.51	50	32.1	0	14	18	6
1569	5	2	3	15	1211	1569	16186	21991	99	84	694	0	1	89	87	14.06	77	78	14.7	41.7	7.1	0	12	10	6.06
1570	5	2	3	16	1022	1570	16596	21991	99	90	696	0	1	103	101	15.81	89	89	19.18	33.3	4.4	0	14	12	5.37
1571	5	2	3	17	1006	1571	17005	21991	99	86	701	0	1	108	113	18.04	85	87	14.99	81.4	37.2	0	23	28	7.2
1572	5	2	3	18	71	1572	17410	21991	99	88	694	0	1	122	120	14.26	85	86	14.04	93.2	61.4	0	37	35	8.69
1573	5	2	3	19	46	1573	17820	21991	99	91	714	0	1	97	103	17.82	93	93	17.22	36.3	12.1	0	4	10	5.63
1574	5	2	3	20	23	1574	18229	21991	99	87	693	0	1	93	92	14.67	89	93	17.46	19.5	0	0	4	3	5.33
1575	5	2	3	21	6	1575	18634	21991	99	88	699	0	1	124	129	27.83	97	99	18.95	59.1	33	0	27	32	6.55
1576	5	2	4	1	8001	1576	10476	22432	99	91	690	0	1	89	125	88.64	62	65	15.09	70.3	49.5	0	27	63	5.9
1577	5	2	4	2	2221	1577	10885	22432	99	90	714	0	1	66	67	16.95	73	73	18.16	8.9	3.3	0	-6	-5	3.63
1578	5	2	4	3	268	1578	11370	22398	99	88	698	0	3	2927	2350	1066.47	66	68	17.24	100	100	0	2861	2284	169.77
1579	5	2	4	4	251	1579	11700	22432	99	92	703	0	1	58	59	12.54	66	67	16.25	0	0	0	-7	-6	3.57
1580	5	2	4	5	234	1580	12109	22432	99	85	700	0	1	66	74	22.79	66	66	13.56	41.2	21.2	0	0	8	4.87
1581	5	2	4	6	215	1581	12514	22432	99	85	695	0	1	93	99	21.06	69	72	17.42	60	43.5	0	24	30	5.34
1582	5	2	4	7	1502	1582	12924	22432	99	92	695	0	1	77	77	13.34	73	74	16.4	16.3	0	0	4	4	4.7
1583	5	2	4	8	1404	1583	13333	22432	99	86	711	0	1	69	73	18.13	62	63	12.7	43	19.8	0	7	11	5.43
1584	5	2	4	9	1259	1584	13738	22432	99	87	703	0	1	77	88	47.24	77	80	17.29	23	18.4	0	0	11	4.45
1585	5	2	4	10	1243	1585	14148	22432	99	94	702	0	1	104	103	17.76	77	80	18.08	71.3	27.7	0	27	26	5.75
1586	5	2	4	11	142	1586	14557	22432	99	87	707	0	1	69	70	16.45	73	74	13.75	13.8	6.9	0	-3	-2	5.02
1587	5	2	4	12	125	1587	14962	22432	99	88	708	0	1	89	89	17.59	77	76	16.57	39.8	13.6	0	12	12	5.37
1588	5	2	4	13	309	1588	15372	22432	99	92	702	0	1	99	103	19.19	77	76	15.57	65.2	38	0	22	26	6.36
1589	5	2	4	14	293	1589	15781	22432	99	89	709	0	1	66	65	13.04	81	82	17.42	0	0	0	-14	-15	3.79
1590	5	2	4	15	2208	1590	16186	22432	99	85	717	0	1	66	67	14.05	66	68	15.14	17.6	0	0	0	1	4.36
1591	5	2	4	16	2012	1591	16596	22432	99	91	701	0	1	104	102	14.24	77	80	18.4	67	19.8	0	27	25	5.65
1592	5	2	4	17	1806	1592	17005	22432	99	85	684	0	1	93	96	11.74	97	97	16.71	9.4	0	0	-3	0	5.56
1593	5	2	4	18	1615	1593	17410	22432	99	89	703	0	1	85	88	11.68	85	88	14.54	22.5	0	0	0	3	5.84
1594	5	2	4	19	203	1594	17820	22432	99	91	701	0	1	124	123	15.25	93	93	15.98	74.7	40.7	0	31	30	7.76
1595	5	2	4	20	187	1595	18229	22432	99	85	707	0	1	77	78	12.57	85	85	12.54	4.7	0	0	-7	-6	6.14
1596	5	2	4	21	170	1596	18634	22432	99	85	694	0	1	124	128	15.24	97	98	17.07	92.9	34.1	0	27	31	7.26
1597	5	2	5	1	112	1597	10476	22873	99	89	708	0	1	85	86	16.86	81	83	22.44	15.7	2.2	0	4	5	3.79
1598	5	2	5	2	93	1598	10885	22873	99	84	689	0	1	69	68	10.97	69	71	14.84	6	0	0	0	0	4.65
1599	5	2	5	3	917	1599	11290	22873	99	86	712	0	1	58	58	12.46	62	61	11.93	7	1.2	0	-3	-3	4.86
1600	5	2	5	4	901	1600	11700	22873	99	90	705	0	1	85	84	17.46	69	70	15.53	55.6	17.8	0	16	15	5.47
1601	5	2	5	5	539	1601	12109	22873	99	89	694	0	1	101	101	26.29	69	72	15.31	73	55.1	0	32	32	6.6
1602	5	2	5	6	501	1602	12514	22873	99	84	687	0	1	77	75	14.56	66	66	12.56	45.2	11.9	0	11	9	6.13
1603	5	2	5	7	482	1603	12924	22873	99	90	704	0	1	66	69	13.1	69	69	15.51	18.9	0	0	-2	0	4.26
1604	5	2	5	8	433	1604	13333	22873	99	85	699	0	1	89	88	15.72	85	87	22.91	8.2	0	0	4	3	3.88
1605	5	2	5	9	399	1605	13738	22873	99	89	693	0	1	85	84	15	73	76	13.2	40.4	11.2	0	12	11	6.44
1606	5	2	5	10	380	1606	14148	22873	99	93	699	0	1	73	77	15.29	73	75	13.01	23.7	12.9	0	0	4	5.61
1607	5	2	5	11	363	1607	14557	22873	99	86	693	0	1	97	96	15.42	81	81	17.53	47.7	7	0	16	15	5.53
1608	5	2	5	12	330	1608	14962	22873	99	88	702	0	1	101	104	22.07	81	82	17.01	53.4	31.8	0	20	23	5.94
1609	5	2	5	13	154	1609	15372	22873	99	93	707	0	1	73	76	14.72	69	70	12.78	33.3	14	0	4	7	5.71
1610	5	2	5	14	1231	1610	15781	22873	99	85	699	0	1	93	91	15.19	81	81	14.31	42.4	5.9	0	12	10	6.5
1611	5	2	5	15	1214	1611	16186	22873	99	84	695	0	1	130	131	27.69	81	82	16.3	83.3	72.6	0	49	50	7.97
1612	5	2	5	16	1025	1612	16596	22873	99	91	712	0	1	85	89	15.89	81	83	14.8	40.7	12.1	0	4	8	5.74
1613	5	2	5	17	1009	1613	17005	22873	99	87	710	0	1	108	107	14.45	89	93	17.59	55.2	9.2	0	19	18	6.14
1614	5	2	5	18	74	1614	17410	22873	99	85	685	0	1	435	378	122.63	89	90	16.38	100	100	0	346	289	26.56
1615	5	2	5	19	49	1615	17820	22873	99	92	700	0	1	124	123	12.82	89	91	14.01	90.2	65.2	0	35	34	8.85
1616	5	2	5	20	26	1616	18229	22873	99	85	694	0	1	128	127	23.7	104	108	22.35	57.6	21.2	0	24	23	5.73
1617	5	2	5	21	10	1617	18634	22873	99	89	704	0	1	104	108	20.23	89	92	14.17	61.8	30.3	0	15	19	7.34
1618	5	2	6	1	8005	1618	10476	23310	99	89	695	0	1	89	86	18.84	77	79	16.14	41.6	3.4	0	12	9	5.51
1619	5	2	6	2	3001	1619	10885	23310	99	93	698	0	1	77	77	18.82	69	70	15.36	33.3	19.4	0	8	8	5.01
1620	5	2	6	3	272	1620	11290	23310	99	92	707	0	1	58	61	14.67	69	71	16.81	4.3	0	0	-10	-7	3.45
1621	5	2	6	4	255	1621	11700	23310	99	92	716	0	1	77	78	15.16	67	69	17.19	37	6.5	0	10	11	4.48
1622	5	2	6	5	239	1622	12109	23310	99	90	693	0	1	89	94	19.94	73	71	14.93	63.3	26.7	0	16	21	5.96
1623	5	2	6	6	220	1623	12514	23310	99	90	697	0	1	73	74	14.8	73	74	19.08	11.1	3.3	0	0	1	3.83
1624	5	2	6	7	1602	1624	12924	23310	99	94	707	0	1	77	76	15.61	69	69	14.99	28.7	8.5	0	8	7	5.14
1625	5	2	6	8	1408	1625	13333	23310	99	91	695	0	1	73	77	18.93	77	80	17.75	22	0	0	-3	0	4.11
1626	5	2	6	9	1304	1626	13738	23310	99	89	701	0	1	97	90	15.54	69	70	15.93	65.2	31.5	0	28	21	6.09
1627	5	2	6	10	1247	1627	14148	23310	99	92	694	0	1	73	76	12.22	77	80	16.35	7.6	0	0	-3	0	4.46
1628	5	2	6	11	804	1628	14557	23310	99	91	695	0	1	85	88	19.72	73	77	17.83	40.7	14.3	0	12	15	4.77
1629	5	2	6	12	129	1629	14962	23310	99	90	701	0	1	118	110	22.08	77	77	15.03	71.1	61.1	0	41	33	7.85
1630	5	2	6	13	316	1630	15372	23310	99	90	704	0	1	439	552	390.95	69	74	17.06	100	100	0	370	483	25.73
1631	5	2	6	14	296	1631	15781	23310	99	91	704	0	1	89	91	12.87	77	80	13.83	45.1	12.1	0	12	14	6.43
1632	5	2	6	15	2211	1632	16186	23310	99	91	704	0	1	93	93	15.88	85	90	19.97	22	0	0	8	8	4.66
1633	5	2	6	16	2102	1633	16508	23216	99	95	683	0	1	104	103	17.56	97	98	19.88	24.2	0	0	7	6	5.23
1634	5	2	6	17	1809	1634	17005	23310	99	90	705	0	1	116	115	15.99	85	87	14.95	82.2	55.6	0	31	30	7.76
1635	5	2	6	18	1618	1635	17410	23310	99	91	704	0	1	89	89	15.1	85	89	16.38	19.8	5.5	0	4	4	5.44
1636	5	2	6	19	206	1636	17820	23310	99	91	706	0	1	81	83	11.89	93	94	19.09	0	0	0	-11	-9	4.24
1637	5	2	6	20	190	1637	18229	23310	99	91	694	0	1	73	76	12.28	93	94	16.98	2.2	2.2	0	-19	-16	4.3
1638	5	2	6	21	173	1638	18634	23310	99	92	697	0	1	93	91	10.64	93	96	18.43	5.4	0	0	0	-1	5.05
1639	5	2	7	1	116	1639	10476	23746	99	92	689	0	1	73	72	12.61	66	66	12.77	22.8	12	0	7	6	5.72
1640	5	2	7	2	98	1640	10885	23746	99	87	690	0	1	81	81	17.55	77	79	16.66	24.1	0	0	4	4	4.86
1641	5	2	7	3	Block	1641	11290	23746	99	87	717	0	1	89	91	15.91	73	75	18.61	43.7	9.2	0	16	18	4.78
1642	5	2	7	4	905	1642	11700	23746	99	94	689	0	1	99	106	42.78	69	73	17.08	52.1	46.8	0	30	37	5.8
1643	5	2	7	5	Str	1643	12172	23755	99	88	709	0	3	93	91	21.84	62	64	13.38	71.6	60.2	0	31	29	6.95
1644	5	2	7	6	507	1644	12514	23746	99	86	704	0	1	89	90	20.51	73	76	17.72	47.7	18.6	0	16	17	5.02
1645	5	2	7	7	Str	1645	12980	23755	99	94	692	0	3	83	87	25.85	69	70	16.33	43.6	34	0	14	18	5.08
1646	5	2	7	8	436	1646	13383	23755	99	89	715	0	3	73	73	13.09	62	63	12.11	41.6	15.7	0	11	11	6.03
1647	5	2	7	9	404	1647	13738	23746	99	87	699	0	1	73	74	15.58	77	77	15.83	13.8	0	0	-3	-2	4.61
1648	5	2	7	10	384	1648	14148	23746	99	91	685	0	1	101	101	16.46	77	78	16.89	65.9	25.3	0	24	24	5.98
1649	5	2	7	11	368	1649	14557	23746	99	85	696	0	1	81	77	18.37	69	70	12.56	34.1	17.6	0	12	8	6.45
1650	5	2	7	12	334	1650	14962	23746	99	87	703	0	1	73	71	16.36	69	71	15.09	12.6	4.6	0	4	2	4.84
1651	5	2	7	13	160	1651	15372	23746	99	93	700	0	1	93	94	16.8	77	80	17.61	48.4	10.8	0	16	17	5.28
1652	5	2	7	14	1235	1652	15781	23746	99	84	702	0	1	93	91	15.39	77	78	14.12	51.2	15.5	0	16	14	6.59
1653	5	2	7	15	1218	1653	16186	23746	99	85	694	0	1	85	91	15.96	85	86	14.61	32.9	10.6	0	0	6	5.82
1654	5	2	7	16	1202	1654	16596	23746	99	90	706	0	1	120	116	22.44	89	89	15.57	58.9	38.9	0	31	27	7.71
1655	5	2	7	17	1013	1655	17005	23746	99	85	703	0	1	73	74	10.04	85	89	17.24	0	0	0	-11	-10	4.24
1656	5	2	7	18	78	1656	17410	23746	99	87	700	0	1	89	91	8.54	85	88	15.91	19.5	0	0	4	6	5.6
1657	5	2	7	19	53	1657	17820	23746	99	89	693	0	1	120	121	13.68	93	93	14.27	87.6	40.4	0	27	28	8.41
1658	5	2	7	20	30	1658	18222	23817	99	90	690	0	1	89	85	18.08	89	91	18.48	13.3	0	0	0	-3	4.81
1659	5	2	7	21	14	1659	18634	23746	99	85	697	0	1	112	110	20.82	97	101	17.08	44.7	14.1	0	15	13	6.56
1660	5	2	8	1	8009	1660	10476	24187	99	94	706	0	1	64	66	20.36	66	68	13.69	16	7.4	0	-1	0	4.68
1661	5	2	8	2	3401	1661	10885	24187	99	84	704	0	1	95	100	25.49	69	71	15.24	69	47.6	0	26	31	6.23
1662	5	2	8	3	276	1662	11290	24187	99	85	689	0	3	73	77	18.65	69	73	18.46	32.9	5.9	0	4	8	3.95
1663	5	2	8	4	260	1663	11700	24187	99	89	693	0	1	77	85	29.17	69	71	14.68	41.6	22.5	0	8	16	5.25
1664	5	2	8	5	243	1664	12109	24187	99	87	712	0	1	69	72	18.05	66	67	14.55	36.8	10.3	0	3	6	4.74
1665	5	2	8	6	225	1665	12514	24187	99	90	697	0	1	81	82	15.25	73	76	18.01	38.9	0	0	8	9	4.5
1666	5	2	8	7	1606	1666	12924	24187	99	90	696	0	1	85	88	16.85	66	68	15.51	58.9	26.7	0	19	22	5.48
1667	5	2	8	8	1412	1667	13333	24187	99	90	688	0	1	73	78	22.57	69	70	13.37	31.1	24.4	0	4	9	5.46
1668	5	2	8	9	1308	1668	13738	24187	99	85	704	0	1	89	90	16.65	73	74	16.45	45.9	22.4	0	16	17	5.41
1669	5	2	8	10	1251	1669	14148	24187	99	94	699	0	3	77	76	14.2	77	80	18.57	10.6	0	0	0	0	4.15
1670	5	2	8	11	808	1670	14557	24187	99	86	697	0	1	81	98	39.51	73	73	15.24	38.4	26.7	0	8	25	5.31
1671	5	2	8	12	133	1671	14962	24187	99	85	703	0	1	69	76	15.75	73	76	16.47	15.3	2.4	0	-3	3	4.19
1672	5	2	8	13	321	1672	15372	24187	99	90	697	0	1	93	99	23.89	85	86	15.78	44.4	28.9	0	8	14	5.9
1673	5	2	8	14	300	1673	15781	24187	99	84	700	0	1	85	83	11.97	81	82	15.25	21.4	0	0	4	2	5.57
1674	5	2	8	15	2215	1674	16186	24187	99	85	716	0	1	73	80	12.92	81	82	19.26	8.2	1.2	0	-7	0	3.79
1675	5	2	8	16	2106	1675	16596	24187	99	94	692	0	1	81	81	14.34	93	96	19.53	0	0	0	-11	-11	4.15
1676	5	2	8	17	2003	1676	17005	24187	99	86	700	0	1	85	86	15.05	89	90	15.8	9.3	2.3	0	-3	-2	5.38
1677	5	2	8	18	1704	1677	17410	24187	99	88	702	0	1	77	77	14.17	85	88	15.97	5.7	0	0	-7	-7	4.82
1678	5	2	8	19	210	1678	17820	24187	99	90	696	0	1	77	83	17.96	97	101	22.22	5.6	0	0	-19	-13	3.47
1679	5	2	8	20	194	1679	18229	24187	99	88	697	0	1	81	82	9.99	85	84	13.2	5.7	0	0	-3	-2	6.13
1680	5	2	8	21	177	1680	18634	24187	99	86	704	0	1	116	119	16.71	97	99	20.59	48.8	18.6	0	19	22	5.63
1681	6	1	1	1	103	1681	1570	25159	99	86	696	0	1	99	103	15.93	81	83	15.81	62.8	19.8	0	18	22	6.26
1682	6	1	1	2	84	1682	1979	25215	99	92	692	0	1	85	90	19.95	89	91	19.62	9.8	9.8	0	-3	1	4.33
1683	6	1	1	3	910	1683	2408	25138	99	93	685	0	3	1417	1547	433.09	89	92	33.56	100	100	0	1328	1458	42.22
1684	6	1	1	4	625	1684	2794	25159	99	85	700	0	1	151	158	33.72	85	86	16.24	100	88.2	0	66	73	9.3
1685	6	1	1	5	529	1685	3199	25159	99	87	702	0	1	89	92	18.2	77	82	18.39	44.8	12.6	0	12	15	4.84
1686	6	1	1	6	492	1686	3609	25159	99	91	701	0	1	116	117	22.92	69	71	15.85	95.6	69.2	0	47	48	7.32
1687	6	1	1	7	439	1687	4018	25159	99	87	688	0	1	101	100	23.93	69	70	13.58	63.2	51.7	0	32	31	7.44
1688	6	1	1	8	423	1688	4423	25159	99	84	693	0	1	73	72	9.68	66	66	13.75	17.9	2.4	0	7	6	5.31
1689	6	1	1	9	390	1689	4833	25159	99	90	700	0	1	108	111	24.44	73	72	14.27	80	66.7	0	35	38	7.57
1690	6	1	1	10	373	1690	5242	25159	99	86	689	0	1	85	83	14.54	69	74	15.89	51.2	17.4	0	16	14	5.35
1691	6	1	1	11	339	1691	5647	25159	99	86	711	0	1	81	83	12.78	66	67	16.36	47.7	8.1	0	15	17	4.95
1692	6	1	1	12	323	1692	6057	25159	99	90	700	0	1	87	90	16.47	73	76	15.07	50	20	0	14	17	5.77
1693	6	1	1	13	145	1693	6466	25159	99	84	705	0	1	93	96	14.3	73	73	17.09	65.5	25	0	20	23	5.44
1694	6	1	1	14	1223	1694	6871	25159	99	85	692	0	3	89	91	16.97	73	73	14.29	54.1	28.2	0	16	18	6.23
1695	6	1	1	15	1207	1695	7281	25159	99	92	709	0	1	73	81	22.02	73	73	14.58	22.8	15.2	0	0	8	5.01
1696	6	1	1	16	1018	1696	7690	25159	99	86	697	0	1	73	77	14.8	66	66	15.38	30.2	18.6	0	7	11	4.75
1697	6	1	1	17	1002	1697	8095	25159	99	84	697	0	1	62	60	14.04	69	74	20.27	0	0	0	-6	-8	3.06
1698	6	1	1	18	58	1698	8466	25169	99	87	682	0	3	3154	2799	995.2	66	67	15.6	100	100	0	3088	2733	202.22
1699	6	1	1	19	41	1699	8914	25159	99	87	699	0	1	77	80	18.32	69	69	15.59	39.1	18.4	0	8	11	4.94
1700	6	1	1	20	19	1700	9319	25159	99	86	702	0	1	93	95	20.59	66	68	14.88	73.3	44.2	0	27	29	6.25
1701	6	1	1	21	2	1701	9729	25159	99	91	701	0	1	77	71	19.2	69	73	17.79	14.3	3.3	0	8	2	4.33
1702	6	1	2	1	9001	1702	1570	25600	99	85	696	0	1	112	123	44.96	77	79	16.07	64.7	51.8	0	35	46	6.97
1703	6	1	2	2	2218	1703	1975	25600	99	89	698	0	1	89	92	18	77	77	13.81	49.4	23.6	0	12	15	6.44
1704	6	1	2	3	264	1704	2385	25600	99	94	709	0	1	95	98	19.82	81	83	19.45	47.9	21.3	0	14	17	4.89
1705	6	1	2	4	248	1705	2794	25600	99	86	691	0	1	120	120	20.24	77	78	15.44	91.9	69.8	0	43	43	7.77
1706	6	1	2	5	231	1706	3199	25600	99	85	698	0	1	97	100	20.1	81	83	17.62	45.9	24.7	0	16	19	5.51
1707	6	1	2	6	850	1707	3609	25600	99	91	703	0	1	93	96	20.46	73	72	15.72	68.1	22	0	20	23	5.92
1708	6	1	2	7	1417	1708	4018	25600	99	88	719	0	1	128	142	49.78	66	67	15.66	93.2	70.5	0	62	76	8.17
1709	6	1	2	8	1401	1709	4423	25600	99	89	708	0	1	101	109	35.79	66	69	15.83	66.3	50.6	0	35	43	6.38
1710	6	1	2	9	1256	1710	4833	25600	99	92	698	0	1	112	119	21.41	69	70	14.76	95.7	87	0	43	50	7.59
1711	6	1	2	10	1240	1711	5242	25600	99	86	701	0	1	101	105	26.64	69	73	18.27	69.8	43	0	32	36	5.53
1712	6	1	2	11	138	1712	5647	25600	99	87	687	0	1	89	88	19.22	66	65	14.02	65.5	36.8	0	23	22	6.35
1713	6	1	2	12	121	1713	6057	25600	99	94	692	0	1	104	109	28.89	66	68	14.58	79.8	67	0	38	43	7.13
1714	6	1	2	13	305	1714	6466	25600	99	85	704	0	1	77	77	16.64	66	68	16.66	44.7	10.6	0	11	11	4.62
1715	6	1	2	14	289	1715	6871	25600	99	86	710	0	1	93	89	21.19	66	66	13.94	58.1	45.3	0	27	23	6.67
1716	6	1	2	15	2204	1716	7281	25600	99	90	698	0	1	64	67	18	66	65	13.4	32.2	11.1	0	-1	1	4.78
1717	6	1	2	16	2008	1717	7690	25600	99	89	694	0	1	73	73	14.69	66	66	15.29	24.7	10.1	0	7	7	4.77
1718	6	1	2	17	1802	1718	8095	25600	99	85	703	0	1	69	74	20.23	69	72	20.44	23.5	1.2	0	0	5	3.38
1719	6	1	2	18	1611	1719	8505	25600	99	89	713	0	1	85	88	18.24	62	64	15.87	61.8	37.1	0	23	26	5.36
1720	6	1	2	19	199	1720	8914	25600	99	85	714	0	1	69	67	12.89	66	67	16.39	8.2	0	0	3	1	4.21
1721	6	1	2	20	182	1721	9319	25600	99	87	703	0	1	101	99	20.59	66	69	16.05	72.4	51.7	0	35	33	6.29
1722	6	1	2	21	166	1722	9729	25600	99	91	689	0	1	66	69	24.05	62	66	17.61	24.2	9.9	0	4	7	3.75
1723	6	1	3	1	107	1723	1570	26041	99	86	706	0	1	81	86	11.95	77	78	12.43	23.3	8.1	0	4	9	6.52
1724	6	1	3	2	88	1724	1975	26041	99	86	697	0	1	108	114	20.27	85	85	13.5	75.6	48.8	0	23	29	8
1725	6	1	3	3	914	1725	2385	26041	99	91	701	0	1	101	104	19.07	73	75	12.4	81.3	51.6	0	28	31	8.14
1726	6	1	3	4	631	1726	2794	26041	99	84	691	0	1	122	135	57.52	85	83	15.74	63.1	51.2	0	37	50	7.75
1727	6	1	3	5	536	1727	3199	26041	99	89	706	0	1	116	114	17.22	97	96	22.26	43.8	9	0	19	17	5.21
1728	6	1	3	6	497	1728	3609	26041	99	92	698	0	1	104	145	83.54	73	72	13.46	70.7	62	0	31	72	7.73
1729	6	1	3	7	479	1729	4018	26041	99	84	699	0	1	89	92	25.83	69	68	12.59	63.1	41.7	0	20	23	7.07
1730	6	1	3	8	429	1730	4423	26041	99	86	688	0	1	110	110	18.79	83	85	17.75	70.9	38.4	0	27	27	6.2
1731	6	1	3	9	396	1731	4833	26041	99	91	711	0	1	73	76	9.18	69	69	14.46	23.1	1.1	0	4	7	5.05
1732	6	1	3	10	377	1732	5242	26041	99	86	700	0	1	85	85	12.73	66	64	13.54	55.8	25.6	0	19	19	6.28
1733	6	1	3	11	360	1733	5647	26041	99	86	706	0	1	89	90	18.44	69	73	16.26	52.3	27.9	0	20	21	5.47
1734	6	1	3	12	327	1734	6057	26041	99	90	707	0	1	87	93	14.95	77	78	19.41	42.2	10	0	10	16	4.48
1735	6	1	3	13	151	1735	6466	26041	99	88	699	0	1	56	64	18.71	69	68	13.4	23.9	10.2	0	-12	-4	4.18
1736	6	1	3	14	1227	1736	6871	26041	99	84	718	0	1	85	109	48.94	66	67	14.9	57.1	39.3	0	19	43	5.71
1737	6	1	3	15	1211	1737	7281	26041	99	93	713	0	1	190	210	76.04	69	70	19.2	100	100	0	121	141	9.89
1738	6	1	3	16	1022	1738	7690	26041	99	85	692	0	1	66	69	18.52	69	70	15.15	15.3	9.4	0	-2	0	4.36
1739	6	1	3	17	1006	1739	8095	26041	99	89	699	0	1	66	72	15.83	58	58	12.51	46.1	22.5	0	8	14	5.28
1740	6	1	3	18	71	1740	8505	26041	99	92	701	0	1	134	260	256.86	66	69	16.22	81.5	66.3	0	68	194	8.26
1741	6	1	3	19	46	1741	8914	26041	99	89	685	0	1	104	112	37.47	73	75	18.24	57.3	44.9	0	31	39	5.7
1742	6	1	3	20	23	1742	9319	26041	99	87	713	0	1	66	69	18.87	66	66	15.85	21.8	9.2	0	0	3	4.16
1743	6	1	3	21	6	1743	9729	26041	99	95	707	0	1	62	69	24.38	58	58	12.32	46.3	31.6	0	4	11	5.03
1744	6	1	4	1	8002	1744	1570	26478	99	93	704	0	1	124	133	46.64	81	85	19.58	73.1	52.7	0	43	52	6.33
1745	6	1	4	2	2501	1745	1975	26478	99	91	693	0	1	112	132	51.84	77	78	14.35	75.8	54.9	0	35	55	7.8
1746	6	1	4	3	269	1746	2385	26478	99	94	703	0	1	108	105	19.73	85	88	17.68	55.3	20.2	0	23	20	6.11
1747	6	1	4	4	252	1747	2794	26478	99	90	703	0	1	93	97	19.43	81	84	16.78	37.8	16.7	0	12	16	5.54
1748	6	1	4	5	235	1748	3199	26478	99	93	694	0	1	89	98	25.84	73	73	13.68	59.1	37.6	0	16	25	6.51
1749	6	1	4	6	216	1749	3609	26478	99	92	702	0	1	124	266	291.96	69	71	14.73	89.1	73.9	0	55	197	8.42
1750	6	1	4	7	1503	1750	4018	26478	99	91	718	0	1	108	108	28.2	69	73	17.08	74.7	60.4	0	39	39	6.32
1751	6	1	4	8	1405	1751	4423	26478	99	92	699	0	1	91	89	16.2	62	62	13.01	78.3	55.4	0	29	27	6.99
1752	6	1	4	9	1301	1752	4833	26478	99	92	703	0	1	87	87	26.39	69	72	17.06	50	33.7	0	18	18	5.1
1753	6	1	4	10	1244	1753	5242	26478	99	95	695	0	1	104	110	20.61	73	74	15.35	83.2	57.9	0	31	37	6.78
1754	6	1	4	11	800	1754	5647	26478	99	92	701	0	1	73	73	14.14	66	66	14.99	34.8	4.3	0	7	7	4.87
1755	6	1	4	12	126	1755	6057	26478	99	93	699	0	1	89	110	55.79	66	68	13.21	58.1	49.5	0	23	44	6.74
1756	6	1	4	13	309	1756	6466	26478	99	89	687	0	1	93	93	19.25	69	73	15.03	59.6	42.7	0	24	24	6.19
1757	6	1	4	14	293	1757	6871	26478	99	91	693	0	1	73	77	18.75	66	66	15.17	34.1	19.8	0	7	11	4.81
1758	6	1	4	15	2208	1758	7281	26478	99	93	718	0	1	66	67	13.72	60	63	13.82	26.9	8.6	0	6	7	4.77
1759	6	1	4	16	2012	1759	7690	26478	99	93	706	0	1	93	196	195.98	66	68	16.84	55.9	49.5	0	27	130	5.52
1760	6	1	4	17	1806	1760	8095	26478	99	93	689	0	1	81	83	13.56	73	72	16.45	28	3.2	0	8	10	4.92
1761	6	1	4	18	1615	1761	8505	26478	99	90	705	0	1	69	68	15.69	69	71	18.29	14.4	0	0	0	0	3.77
1762	6	1	4	19	203	1762	8914	26478	99	90	693	0	1	58	59	13.71	62	63	12.88	12.2	2.2	0	-3	-2	4.5
1763	6	1	4	20	187	1763	9319	26478	99	91	697	0	1	73	75	19.37	69	72	16.36	27.5	13.2	0	4	6	4.46
1764	6	1	4	21	170	1764	9729	26478	99	92	699	0	1	89	85	13.32	69	71	16.51	52.2	5.4	0	20	16	5.39
1765	6	1	5	1	113	1765	1570	26914	99	86	687	0	1	77	83	13.74	77	80	15.75	31.4	3.5	0	0	6	4.89
1766	6	1	5	2	94	1766	1975	26914	99	84	694	0	1	77	83	17.3	81	84	17.74	21.4	3.6	0	-3	2	4.34
1767	6	1	5	3	918	1767	2385	26914	99	92	695	0	1	89	88	18.29	81	82	15.44	40.2	12	0	8	7	5.76
1768	6	1	5	4	902	1768	2794	26914	99	86	702	0	1	87	91	22.8	81	83	18.18	40.7	14	0	6	10	4.78
1769	6	1	5	5	540	1769	3199	26914	99	85	702	0	1	81	79	14.26	81	81	16.84	4.7	0	0	0	-1	4.81
1770	6	1	5	6	502	1770	3609	26914	99	92	690	0	1	66	72	21.01	66	67	16.08	31.5	13	0	0	6	4.1
1771	6	1	5	7	483	1771	4018	26914	99	87	690	0	1	77	79	13.28	66	68	16.82	37.9	14.9	0	11	13	4.58
1772	6	1	5	8	434	1772	4423	26914	99	86	707	0	1	73	76	17.75	73	75	16.9	20.9	4.7	0	0	3	4.32
1773	6	1	5	9	401	1773	4833	26914	99	92	708	0	1	85	84	16.53	66	67	13.61	60.9	38	0	19	18	6.25
1774	6	1	5	10	381	1774	5242	26914	99	88	692	0	1	66	68	11.96	64	68	15.48	17	0	0	2	4	4.26
1775	6	1	5	11	364	1775	5647	26914	99	88	700	0	1	77	83	18.1	69	70	15.04	35.2	18.2	0	8	14	5.12
1776	6	1	5	12	331	1776	6057	26914	99	89	693	0	1	89	90	15.97	73	74	14.64	52.8	21.3	0	16	17	6.08
1777	6	1	5	13	156	1777	6466	26914	99	85	711	0	1	62	65	14.43	66	67	15.56	16.5	0	0	-3	0	3.98
1778	6	1	5	14	1232	1778	6871	26914	99	87	695	0	1	66	63	12.43	62	63	14.79	14.9	0	0	4	1	4.46
1779	6	1	5	15	1215	1779	7281	26914	99	91	715	0	1	73	77	16.79	69	70	16.38	29.7	9.9	0	4	8	4.46
1780	6	1	5	16	1026	1780	7690	26914	99	85	701	0	1	85	85	17.09	62	64	14.36	61.2	41.2	0	23	23	5.92
1781	6	1	5	17	1010	1781	8095	26914	99	88	696	0	1	66	69	16.03	62	62	14.42	33	9.1	0	4	7	4.58
1782	6	1	5	18	75	1782	8505	26914	99	89	702	0	1	73	77	16.59	66	66	16.62	31.5	14.6	0	7	11	4.39
1783	6	1	5	19	50	1783	8914	26914	99	88	703	0	1	62	61	14.31	69	73	17.52	0	0	0	-6	-7	3.54
1784	6	1	5	20	27	1784	9289	26970	99	90	701	0	3	2703	2656	240.27	66	67	19.09	100	100	0	2637	2590	141.59
1785	6	1	5	21	11	1785	9729	26914	99	92	704	0	1	60	60	13.04	62	62	12.92	14.1	0	0	-1	-1	4.64
1786	6	1	6	1	8006	1786	1570	27355	99	86	693	0	1	91	88	16.74	81	84	15.74	37.2	7	0	10	7	5.78
1787	6	1	6	2	3002	1787	1975	27355	99	84	706	0	1	81	81	15.82	87	90	23.44	4.8	0	0	-5	-5	3.46
1788	6	1	6	3	273	1788	2392	27398	99	91	696	0	3	369	1046	1051.79	77	77	14.52	96.7	90.1	0	292	969	25.41
1789	6	1	6	4	256	1789	2794	27355	99	90	709	0	1	101	104	20.21	81	83	17.21	52.2	30	0	20	23	5.87
1790	6	1	6	5	240	1790	3199	27355	99	84	695	0	1	77	75	17.23	73	75	15.8	28.6	2.4	0	4	2	4.87
1791	6	1	6	6	221	1791	3609	27355	99	90	689	0	1	69	71	13.77	66	69	14.1	26.7	3.3	0	3	5	4.89
1792	6	1	6	7	1603	1792	4018	27355	99	88	700	0	1	69	72	13.97	66	68	15.77	21.6	0	0	3	6	4.37
1793	6	1	6	8	1409	1793	4423	27355	99	84	712	0	1	66	67	11.45	73	72	16.06	2.4	0	0	-6	-5	4.11
1794	6	1	6	9	1305	1794	4833	27355	99	93	697	0	1	85	89	15.56	66	66	15.46	54.8	29	0	19	23	5.5
1795	6	1	6	10	1248	1795	5242	27355	99	88	705	0	1	66	64	16.06	69	68	13.57	9.1	8	0	-2	-4	4.86
1796	6	1	6	11	805	1796	5647	27355	99	88	690	0	1	83	87	20.12	69	73	15.73	50	26.1	0	14	18	5.28
1797	6	1	6	12	130	1797	6057	27355	99	90	708	0	1	89	94	23.36	69	73	15.47	62.2	34.4	0	20	25	5.75
1798	6	1	6	13	318	1798	6466	27355	99	87	700	0	1	62	66	17.39	69	69	15.63	21.8	0	0	-6	-2	3.97
1799	6	1	6	14	297	1799	6871	27355	99	88	712	0	1	69	70	11.37	66	66	17.7	14.8	0	0	3	4	3.9
1800	6	1	6	15	2212	1800	7281	27355	99	93	707	0	1	66	66	22.23	66	66	17.06	29	5.4	0	0	0	3.87
1801	6	1	6	16	2103	1801	7690	27355	99	85	713	0	1	69	75	13.33	66	66	16.33	29.4	7.1	0	3	9	4.23
1802	6	1	6	17	1810	1802	8095	27355	99	89	705	0	1	54	57	14.92	62	61	14.35	16.9	0	0	-7	-4	3.76
1803	6	1	6	18	1701	1803	8505	27355	99	91	696	0	1	69	75	20.98	66	65	14.3	31.9	15.4	0	3	9	4.82
1804	6	1	6	19	207	1804	8914	27355	99	91	687	0	1	62	61	13.76	66	68	16.54	0	0	0	-3	-4	3.75
1805	6	1	6	20	191	1805	9319	27355	99	88	700	0	1	69	73	15.05	62	61	15.08	33	13.6	0	7	11	4.58
1806	6	1	6	21	174	1806	9729	27355	99	92	707	0	1	62	63	11.98	58	59	14.83	20.7	5.4	0	4	5	4.18
1807	6	1	7	1	117	1807	1570	27796	99	86	696	0	1	83	83	13.89	77	82	17.49	20.9	2.3	0	6	6	4.75
1808	6	1	7	2	99	1808	1975	27796	99	84	712	0	1	81	84	13.71	93	90	17.5	6	0	0	-11	-8	4.63
1809	6	1	7	3	Block	1809	2385	27796	99	91	707	0	1	81	86	16.31	81	82	18.29	20.9	4.4	0	0	5	4.43
1810	6	1	7	4	906	1810	2794	27796	99	85	704	0	1	81	79	9.66	77	76	17.37	4.7	0	0	4	2	4.66
1811	6	1	7	5	545	1811	3199	27796	99	84	710	0	1	81	85	14.21	81	82	18.39	23.8	0	0	0	4	4.4
1812	6	1	7	6	508	1812	3609	27796	99	90	713	0	1	69	69	11.52	66	68	14.38	20	0	0	3	3	4.8
1813	6	1	7	7	488	1813	4018	27796	99	87	692	0	1	69	67	13.14	64	70	17.45	14.9	0	0	5	3	3.95
1814	6	1	7	8	Str	1814	4429	27871	99	94	697	0	3	93	94	15.24	69	71	14.6	80.9	42.6	0	24	25	6.37
1815	6	1	7	9	405	1815	4835	27870	99	89	703	0	3	3698	3373	2620.24	66	68	14.76	100	100	0	3632	3307	250.6
1816	6	1	7	10	386	1816	5242	27796	99	84	693	0	1	62	64	9.1	62	64	13.01	13.1	0	0	0	2	4.76
1817	6	1	7	11	369	1817	5647	27796	99	85	708	0	1	104	107	22.04	73	74	17.14	80	47.1	0	31	34	6.07
1818	6	1	7	12	335	1818	6057	27796	99	90	705	0	1	73	81	19.16	77	79	17.81	24.4	3.3	0	-3	4	4.1
1819	6	1	7	13	161	1819	6466	27796	99	88	694	0	1	69	71	17.89	66	66	14.45	30.7	14.8	0	3	5	4.77
1820	6	1	7	14	1236	1820	6871	27796	99	87	694	0	1	62	63	14.37	66	67	16	10.3	0	0	-3	-2	3.88
1821	6	1	7	15	1219	1821	7281	27796	99	92	693	0	1	71	70	12.18	69	70	16.96	7.6	0	0	2	1	4.19
1822	6	1	7	16	1203	1822	7690	27796	99	86	700	0	1	83	84	16.74	66	68	16.01	50	24.4	0	17	18	5.19
1823	6	1	7	17	1014	1823	8095	27796	99	86	715	0	1	62	62	8.85	58	59	11.97	14	0	0	4	4	5.18
1824	6	1	7	18	80	1824	8505	27796	99	92	711	0	1	66	67	12.69	69	69	15.32	13	0	0	-2	-1	4.31
1825	6	1	7	19	54	1825	8914	27796	99	86	703	0	1	66	65	10.03	73	75	18.79	0	0	0	-6	-7	3.51
1826	6	1	7	20	31	1826	9319	27796	99	88	704	0	1	69	70	16.61	66	67	16.48	23.9	5.7	0	3	4	4.19
1827	6	1	7	21	15	1827	9729	27796	99	92	702	0	1	58	57	13.72	58	60	12.16	17.4	0	0	0	0	4.77
1828	6	1	8	1	8010	1828	1570	28237	99	87	694	0	1	93	91	17.81	81	83	15.8	47.1	6.9	0	12	10	5.89
1829	6	1	8	2	3501	1829	1975	28237	99	90	710	0	1	73	75	14.3	71	72	14.89	23.3	6.7	0	2	4	4.9
1830	6	1	8	3	277	1830	2385	28237	99	93	709	0	1	97	94	15.39	81	83	17.7	46.2	2.2	0	16	13	5.48
1831	6	1	8	4	261	1831	2794	28237	99	88	687	0	1	89	93	23.26	77	79	15.57	47.7	22.7	0	12	16	5.72
1832	6	1	8	5	245	1832	3199	28237	99	87	688	0	1	62	65	14.91	66	68	13.68	18.4	0	0	-3	0	4.53
1833	6	1	8	6	226	1833	3609	28237	99	92	707	0	1	81	84	17.08	73	77	15.25	42.4	17.4	0	8	11	5.31
1834	6	1	8	7	1607	1834	4018	28237	99	89	700	0	1	93	91	18.24	69	71	15.17	71.9	39.3	0	24	22	6.13
1835	6	1	8	8	1413	1835	4423	28237	99	85	709	0	1	66	69	16.26	66	69	15.78	18.8	7.1	0	0	3	4.18
1836	6	1	8	9	1309	1836	4833	28237	99	91	713	0	1	81	81	17.26	73	73	17.13	30.8	11	0	8	8	4.73
1837	6	1	8	10	1252	1837	5242	28237	99	88	703	0	1	66	66	14.11	77	77	16.83	0	0	0	-10	-10	3.92
1838	6	1	8	11	809	1838	5647	28237	99	90	706	0	1	66	67	12.52	69	69	14.78	10	0	0	-2	-1	4.47
1839	6	1	8	12	134	1839	6057	28237	99	92	691	0	1	69	68	9.92	66	67	14.75	8.7	0	0	3	2	4.68
1840	6	1	8	13	2216	1840	6466	28237	99	85	706	0	1	81	81	16.22	77	76	17.6	22.4	4.7	0	4	4	4.6
1841	6	1	8	14	302	1841	6871	28237	99	85	703	0	1	81	82	17.02	66	70	16.39	49.4	20	0	15	16	4.94
1842	6	1	8	15	2216	1842	7281	28237	99	93	696	0	1	62	63	12.36	62	61	13.68	12.9	3.2	0	0	1	4.53
1843	6	1	8	16	2107	1843	7690	28237	99	88	689	0	1	58	58	12.65	69	70	13.8	3.4	0	0	-10	-10	4.2
1844	6	1	8	17	2004	1844	8095	28237	99	90	694	0	1	68	69	18.77	73	77	18.54	17.8	0	0	-4	-3	3.67
1845	6	1	8	18	1705	1845	8505	28237	99	89	709	0	1	73	74	16.54	66	70	17.78	29.2	7.9	0	7	8	4.11
1846	6	1	8	19	211	1846	8914	28237	99	85	706	0	1	58	61	9.43	58	59	13.06	14.1	3.5	0	0	3	4.44
1847	6	1	8	20	195	1847	9319	28237	99	89	712	0	1	73	73	14.49	67	69	16.32	21.3	4.5	0	6	6	4.47
1848	6	1	8	21	178	1848	9729	28237	99	92	693	0	1	62	65	12.96	73	72	17.43	6.5	0	0	-10	-7	3.56
1849	6	2	1	1	103	1849	10570	25204	99	86	692	0	1	77	79	16.56	69	71	15.15	37.2	19.8	0	8	10	5.08
1850	6	2	1	2	84	1850	10975	25204	99	87	694	0	1	85	92	30.59	66	67	14.86	62.1	36.8	0	19	26	5.72
1851	6	2	1	3	910	1851	11448	25109	99	91	695	0	3	1289	1337	634.17	77	134	156.57	91.2	87.9	0	1212	1260	8.23
1852	6	2	1	4	625	1852	11794	25204	99	90	713	0	1	62	63	19.46	66	68	16.29	14.4	3.3	0	-3	-2	3.81
1853	6	2	1	5	529	1853	12199	25204	99	86	696	0	1	81	84	21.63	69	71	16.35	37.2	17.4	0	12	15	4.95
1854	6	2	1	6	492	1854	12609	25204	99	91	689	0	1	89	94	26.46	66	66	17.34	59.3	34.1	0	23	28	5.13
1855	6	2	1	7	439	1855	13018	25204	99	85	706	0	1	93	91	18.02	66	67	14.44	74.1	35.3	0	27	25	6.44
1856	6	2	1	8	423	1856	13423	25204	99	90	701	0	1	73	69	12.85	69	71	18.3	11.1	0	0	4	0	3.99
1857	6	2	1	9	390	1857	13833	25204	99	89	709	0	1	93	94	18.73	66	68	14.99	78.7	42.7	0	27	28	6.2
1858	6	2	1	10	373	1858	14242	25204	99	85	718	0	1	73	74	10.04	67	70	18.35	11.8	0	0	6	7	3.98
1859	6	2	1	11	339	1859	14647	25204	99	85	700	0	1	77	79	14.36	77	78	16.28	17.6	0	0	0	2	4.73
1860	6	2	1	12	323	1860	15057	25204	99	92	699	0	1	93	95	18.14	73	75	14.75	66.3	31.5	0	20	22	6.3
1861	6	2	1	13	145	1861	15466	25204	99	84	697	0	1	89	88	11.77	81	82	15.25	34.5	1.2	0	8	7	5.84
1862	6	2	1	14	1223	1862	15871	25204	99	84	705	0	1	89	90	11.14	85	86	15.96	21.4	0	0	4	5	5.58
1863	6	2	1	15	1207	1863	16281	25204	99	93	689	0	1	108	109	19.15	81	83	13.31	76.3	51.6	0	27	28	8.11
1864	6	2	1	16	1018	1864	16690	25204	99	87	713	0	1	81	78	10.23	89	90	15.41	0	0	0	-7	-10	5.26
1865	6	2	1	17	1002	1865	17095	25204	99	84	700	0	1	87	88	14.24	93	95	16.02	8.3	0	0	-5	-4	5.43
1866	6	2	1	18	58	1866	17459	25170	99	92	693	0	3	5697	4817	1938.89	104	104	16.91	100	100	0	5593	4713	336.86
1867	6	2	1	19	41	1867	17914	25204	99	88	693	0	1	124	125	23.3	104	105	17.62	56.8	19.3	0	20	21	7.04
1868	6	2	1	20	19	1868	18336	25256	99	90	694	0	3	93	90	14.5	93	97	20.26	3.3	0	0	0	-2	4.59
1869	6	2	1	21	2	1869	18729	25204	99	95	714	0	1	89	90	15.69	93	93	15.94	15.8	0	0	-3	-2	5.58
1870	6	2	2	1	9001	1870	10570	25645	99	89	694	0	1	77	111	53.43	60	63	15.43	57.3	46.1	0	17	51	4.99
1871	6	2	2	2	2218	1871	10975	25645	99	87	709	0	1	93	96	23	66	68	17.07	66.7	36.8	0	27	30	5.45
1872	6	2	2	3	264	1872	11385	25645	99	90	699	0	1	89	89	12.46	66	66	17.84	68.9	12.2	0	23	23	4.99
1873	6	2	2	4	248	1873	11794	25645	99	84	699	0	1	81	79	12.35	58	60	12.89	69	39.3	0	23	21	6.28
1874	6	2	2	5	231	1874	12199	25645	99	84	689	0	1	66	67	10.43	69	69	14.51	7.1	0	0	-2	-1	4.55
1875	6	2	2	6	850	1875	12609	25645	99	90	706	0	1	77	80	18.91	77	78	18.19	22.2	4.4	0	0	3	4.23
1876	6	2	2	7	1417	1876	13018	25645	99	87	691	0	1	116	110	28.46	69	69	14.78	77	64.4	0	47	41	7.85
1877	6	2	2	8	1401	1877	13423	25645	99	85	705	0	1	93	87	24.1	62	64	14.08	63.5	52.9	0	31	25	6.61
1878	6	2	2	9	1256	1878	13833	25645	99	89	688	0	1	104	102	19.79	73	72	12.26	78.7	58.4	0	31	29	8.49
1879	6	2	2	10	1240	1879	14242	25645	99	89	704	0	1	104	102	18.07	73	76	16.09	65.2	43.8	0	31	29	6.46
1880	6	2	2	11	138	1880	14647	25645	99	88	703	0	1	85	86	14.83	69	73	13.7	53.4	26.1	0	16	17	6.2
1881	6	2	2	12	121	1881	15057	25645	99	89	693	0	1	124	126	24.13	81	82	13.4	95.5	70.8	0	43	45	9.25
1882	6	2	2	13	305	1882	15466	25645	99	85	717	0	1	89	92	14.65	89	90	18.51	21.2	0	0	0	3	4.81
1883	6	2	2	14	289	1883	15871	25645	99	86	708	0	1	81	80	12.61	77	79	15.19	18.6	0	0	4	3	5.33
1884	6	2	2	15	2204	1884	16281	25645	99	91	694	0	1	77	79	10.04	81	81	13.15	8.8	0	0	-3	-1	5.86
1885	6	2	2	16	2008	1885	16690	25645	99	87	697	0	1	85	84	13.66	97	95	17.93	0	0	0	-11	-12	4.74
1886	6	2	2	17	1802	1886	17095	25645	99	87	689	0	1	89	93	15.76	81	83	14.43	41.4	18.4	0	8	12	6.17
1887	6	2	2	18	1611	1887	17505	25645	99	90	694	0	1	89	89	20.34	89	89	13.87	23.3	14.4	0	0	0	6.42
1888	6	2	2	19	199	1888	17914	25645	99	84	696	0	1	99	99	16.89	93	94	17.84	26.2	4.8	0	6	6	5.55
1889	6	2	2	20	182	1889	18319	25645	99	84	702	0	1	81	83	11.04	85	87	13.39	6	1.2	0	-3	-1	6.05
1890	6	2	2	21	166	1890	18729	25645	99	90	705	0	1	104	102	13.57	97	98	16.3	24.4	0	0	7	5	6.38
1891	6	2	3	1	107	1891	10570	26086	99	85	711	0	1	89	90	15.33	81	79	17.61	36.5	2.4	0	8	9	5.05
1892	6	2	3	2	88	1892	10975	26086	99	87	705	0	1	62	65	16.72	58	58	13.15	31	16.1	0	4	7	4.71
1893	6	2	3	3	914	1893	11385	26086	99	92	725	0	1	77	81	17.55	58	59	12.37	77.2	42.4	0	19	23	6.23
1894	6	2	3	4	631	1894	11794	26086	99	86	694	0	1	116	118	20.14	73	77	16.84	86	79.1	0	43	45	6.89
1895	6	2	3	5	536	1895	12199	26086	99	86	700	0	1	66	65	11.86	73	73	15.45	7	0	0	-6	-7	4.27
1896	6	2	3	6	497	1896	12609	26086	99	90	693	0	1	108	143	68.58	62	62	13.11	90	75.6	0	46	81	8.24
1897	6	2	3	7	479	1897	13018	26086	99	85	706	0	1	93	98	27.36	69	72	16.65	52.9	42.4	0	24	29	5.59
1898	6	2	3	8	429	1898	13423	26086	99	87	700	0	1	112	115	23.41	77	79	17.43	75.9	55.2	0	35	38	6.43
1899	6	2	3	9	396	1899	13833	26086	99	91	707	0	1	66	69	10.03	69	69	13.02	14.3	0	0	-2	0	5.07
1900	6	2	3	10	377	1900	14242	26086	99	86	716	0	1	93	90	11.42	69	67	12.33	74.4	39.5	0	24	21	7.54
1901	6	2	3	11	360	1901	14647	26086	99	86	700	0	1	116	112	16.91	85	87	20.34	66.3	18.6	0	31	27	5.7
1902	6	2	3	12	327	1902	15057	26086	99	90	713	0	1	116	113	15.33	85	86	17.17	73.3	37.8	0	31	28	6.76
1903	6	2	3	13	151	1903	15466	26086	99	88	704	0	1	77	80	17.16	73	73	12.91	26.1	18.2	0	4	7	5.97
1904	6	2	3	14	1227	1904	15871	26086	99	91	698	0	1	97	118	42.59	89	93	18	44	35.2	0	8	29	5.39
1905	6	2	3	15	1211	1905	16281	26086	99	92	706	0	1	167	179	80.37	89	90	16.96	73.9	69.6	0	78	90	9.84
1906	6	2	3	16	1022	1906	16690	26086	99	86	714	0	1	73	74	9.2	77	77	12.91	4.7	0	0	-3	-2	5.66
1907	6	2	3	17	1006	1907	17095	26086	99	90	704	0	1	101	104	17.41	93	95	16.4	32.2	14.4	0	8	11	6.16
1908	6	2	3	18	71	1908	17447	26048	99	89	693	0	3	260	840	800.14	89	91	17	100	98.9	0	171	751	15.3
1909	6	2	3	19	46	1909	17914	26086	99	85	687	0	1	81	89	22.01	77	77	11.63	44.7	27.1	0	4	12	6.96
1910	6	2	3	20	23	1910	18319	26086	99	84	711	0	1	104	109	18.59	89	92	16.34	40.5	20.2	0	15	20	6.36
1911	6	2	3	21	6	1911	18729	26086	99	89	709	0	1	93	92	19.05	81	82	12.03	46.1	19.1	0	12	11	7.73
1912	6	2	4	1	8002	1912	10570	26527	99	88	698	0	1	93	122	57.17	66	67	16.52	67	47.7	0	27	56	5.63
1913	6	2	4	2	2501	1913	10975	26527	99	85	707	0	1	147	143	28	66	66	15.47	100	96.5	0	81	77	9.5
1914	6	2	4	3	269	1914	11385	26527	99	92	700	0	1	89	89	16.53	62	65	15.03	73.9	40.2	0	27	27	5.92
1915	6	2	4	4	252	1915	11794	26527	99	84	701	0	1	73	73	10.4	66	67	15.43	17.9	1.2	0	7	7	4.73
1916	6	2	4	5	235	1916	12199	26527	99	87	707	0	1	101	105	20.08	62	65	13.84	97.7	74.7	0	39	43	7.3
1917	6	2	4	6	216	1917	12609	26527	99	90	686	0	1	868	944	579.18	69	73	18.49	100	100	0	799	875	46.93
1918	6	2	4	7	1503	1918	13018	26527	99	84	705	0	1	93	91	15.07	66	68	13.27	75	54.8	0	27	25	7.01
1919	6	2	4	8	1405	1919	13423	26527	99	90	695	0	1	81	83	16.24	69	70	14.21	48.9	16.7	0	12	14	5.7
1920	6	2	4	9	1301	1920	13833	26527	99	91	714	0	1	101	104	20.32	73	75	15.67	75.8	31.9	0	28	31	6.45
1921	6	2	4	10	1244	1921	14242	26527	99	89	689	0	1	101	103	17.02	77	78	14.21	70.8	40.4	0	24	26	7.11
1922	6	2	4	11	800	1922	14647	26527	99	88	700	0	1	73	72	11.66	75	78	17	9.1	0	0	-1	-2	4.29
1923	6	2	4	12	126	1923	15057	26527	99	92	685	0	1	273	245	80.39	77	76	13.58	100	100	0	196	168	20.11
1924	6	2	4	13	309	1924	15466	26527	99	86	701	0	1	93	95	17.29	89	91	20.16	23.3	0	0	4	6	4.61
1925	6	2	4	14	293	1925	15871	26527	99	87	709	0	1	77	78	12.53	81	82	17.65	6.9	0	0	-3	-2	4.36
1926	6	2	4	15	2208	1926	16281	26527	99	89	696	0	1	81	82	16.32	81	80	14.16	30.3	2.2	0	0	1	5.72
1927	6	2	4	16	2012	1927	16690	26527	99	88	713	0	1	248	329	261.18	89	90	18.89	76.1	63.6	0	159	240	13.13
1928	6	2	4	17	1806	1928	17095	26527	99	84	714	0	1	77	78	10.74	81	85	15.39	8.3	0	0	-3	-2	5
1929	6	2	4	18	1615	1929	17505	26527	99	91	703	0	1	101	98	14.13	81	82	15.27	59.3	22	0	20	17	6.62
1930	6	2	4	19	203	1930	17914	26527	99	84	687	0	1	97	99	13.54	81	84	13.77	59.5	19	0	16	18	7.04
1931	6	2	4	20	187	1931	18351	26635	99	90	691	0	3	103	126	92.69	93	95	17.71	40	15.6	0	10	33	5.81
1932	6	2	4	21	170	1932	18729	26527	99	89	687	0	1	101	102	17.42	97	99	17.39	27	9	0	4	5	5.81
1933	6	2	5	1	113	1933	10570	26964	99	89	692	0	1	66	67	16.9	62	63	14.01	36	10.1	0	4	5	4.71
1934	6	2	5	2	94	1934	10975	26964	99	89	709	0	1	97	98	24.08	62	63	14.83	78.7	59.6	0	35	36	6.54
1935	6	2	5	3	918	1935	11385	26964	99	91	701	0	1	89	88	25.03	62	62	15.12	62.6	40.7	0	27	26	5.89
1936	6	2	5	4	902	1936	11794	26964	99	94	700	0	1	66	62	15.49	66	68	15.26	5.3	2.1	0	0	-3	4.33
1937	6	2	5	5	540	1937	12199	26964	99	95	701	0	1	89	87	22.4	69	68	14.81	52.6	36.8	0	20	18	6.01
1938	6	2	5	6	502	1938	12609	26964	99	91	701	0	1	89	89	18.12	66	68	15.54	54.9	25.3	0	23	23	5.73
1939	6	2	5	7	483	1939	13018	26964	99	92	707	0	1	97	94	16.07	62	63	13.72	84.8	64.1	0	35	32	7.07
1940	6	2	5	8	434	1940	13423	26964	99	91	699	0	1	69	70	13.83	69	68	14.3	17.6	2.2	0	0	1	4.83
1941	6	2	5	9	401	1941	13833	26964	99	92	690	0	1	97	96	12.51	69	70	14.48	83.7	44.6	0	28	27	6.7
1942	6	2	5	10	381	1942	14242	26964	99	94	698	0	1	77	81	14.36	73	77	14.59	38.3	10.6	0	4	8	5.28
1943	6	2	5	11	364	1943	14647	26964	99	92	705	0	1	85	83	11.88	73	75	18.17	23.9	0	0	12	10	4.68
1944	6	2	5	12	331	1944	15057	26964	99	91	711	0	1	89	90	19.06	73	76	14.82	54.9	18.7	0	16	17	6
1945	6	2	5	13	156	1945	15466	26964	99	90	701	0	1	81	81	10.71	77	78	17.04	5.6	0	0	4	4	4.75
1946	6	2	5	14	1232	1946	15871	26964	99	93	700	0	1	85	84	13.25	85	85	17.83	6.5	0	0	0	0	4.77
1947	6	2	5	15	1215	1947	16281	26964	99	92	697	0	1	104	102	18.99	81	81	14.88	63	32.6	0	23	21	6.99
1948	6	2	5	16	1026	1948	16690	26964	99	92	693	0	1	81	81	14.85	81	83	15.42	16.3	2.2	0	0	0	5.25
1949	6	2	5	17	1010	1949	17095	26964	99	90	686	0	1	89	87	14.21	85	86	14.6	17.8	5.6	0	4	2	6.1
1950	6	2	5	18	75	1950	17505	26964	99	90	708	0	1	108	109	16.61	85	85	17.39	60	23.3	0	23	24	6.21
1951	6	2	5	19	50	1951	17898	27016	99	94	700	0	3	101	104	15.71	89	90	17.68	41.5	9.6	0	12	15	5.71
1952	6	2	5	20	27	1952	18276	26969	99	87	689	0	3	3562	3505	312.08	104	103	16.61	100	100	0	3458	3401	214.47
1953	6	2	5	21	11	1953	18729	26964	99	92	694	0	1	97	102	16.68	101	103	18.04	22.8	0	0	-3	1	5.38
1954	6	2	6	1	8006	1954	10570	27400	99	88	689	0	1	110	136	64.06	66	67	14.71	89.8	60.2	0	44	70	7.48
1955	6	2	6	2	3002	1955	10975	27400	99	89	701	0	1	85	82	15.51	58	62	14.28	73	38.2	0	27	24	5.95
1956	6	2	6	3	273	1956	11397	27419	99	86	696	0	3	2004	2021	1312.53	62	63	14.55	100	100	0	1942	1959	137.77
1957	6	2	6	4	256	1957	11794	27400	99	86	693	0	1	85	90	14.12	69	68	15.98	62.8	31.4	0	16	21	5.32
1958	6	2	6	5	240	1958	12199	27400	99	84	699	0	1	128	125	36.03	66	68	15.18	86.9	71.4	0	62	59	8.43
1959	6	2	6	6	221	1959	12609	27400	99	93	717	0	1	77	75	15.69	58	59	13.46	61.3	29	0	19	17	5.72
1960	6	2	6	7	1603	1960	13018	27400	99	85	703	0	1	101	98	18.58	66	70	15.92	75.3	52.9	0	35	32	6.35
1961	6	2	6	8	1409	1961	13423	27400	99	87	691	0	1	97	99	27.56	77	77	19.18	54	27.6	0	20	22	5.06
1962	6	2	6	9	1305	1962	13833	27400	99	91	712	0	1	81	79	15.99	69	71	15.92	48.4	11	0	12	10	5.09
1963	6	2	6	10	1248	1963	14242	27400	99	85	706	0	1	89	92	25	73	74	15.97	50.6	20	0	16	19	5.57
1964	6	2	6	11	805	1964	14647	27400	99	88	704	0	1	135	140	29.97	77	79	17.47	96.6	81.8	0	58	63	7.73
1965	6	2	6	12	130	1965	15057	27400	99	91	696	0	1	135	136	29.16	73	75	16.55	94.5	81.3	0	62	63	8.16
1966	6	2	6	13	318	1966	15466	27400	99	85	714	0	1	62	64	16.27	73	71	13.03	10.6	5.9	0	-10	-8	4.76
1967	6	2	6	14	297	1967	15871	27400	99	84	700	0	1	89	90	13.61	77	76	15.5	44	8.3	0	12	13	5.74
1968	6	2	6	15	2212	1968	16281	27400	99	91	702	0	1	101	100	11.54	81	82	17.14	50.5	11	0	20	19	5.89
1969	6	2	6	16	2103	1969	16690	27400	99	91	701	0	1	69	70	12.84	73	76	12.45	11	0	0	-3	-2	5.54
1970	6	2	6	17	1810	1970	17095	27400	99	89	707	0	1	97	95	19.72	85	87	15.76	44.9	13.5	0	12	10	6.16
1971	6	2	6	18	1701	1971	17420	27410	99	84	692	0	1	99	97	11.21	85	86	15.01	50	3.6	0	14	12	6.6
1972	6	2	6	19	207	1972	17914	27400	99	87	699	0	1	93	95	13.64	85	89	17.42	34.5	6.9	0	8	10	5.34
1973	6	2	6	20	191	1973	18332	27422	99	92	689	0	1	104	105	14.34	89	92	15.17	43.5	17.4	0	15	16	6.85
1974	6	2	6	21	174	1974	18732	27332	99	90	710	0	1	93	94	12.52	101	104	17.35	2.2	0	0	-7	-6	5.36
1975	6	2	7	1	117	1975	10570	27841	99	88	693	0	1	81	82	16.89	69	72	15.12	43.2	18.2	0	12	13	5.36
1976	6	2	7	2	99	1976	10975	27841	99	84	691	0	1	73	76	12.55	66	67	17.29	28.6	2.4	0	7	10	4.22
1977	6	2	7	3	Block	1977	11385	27841	99	95	691	0	1	54	56	13.54	66	67	14.42	6.3	0	0	-11	-9	3.74
1978	6	2	7	4	906	1978	11794	27841	99	87	687	0	1	89	90	12.56	69	69	15.08	75.9	25.3	0	20	21	5.9
1979	6	2	7	5	545	1979	12199	27841	99	85	690	0	1	101	100	15.23	66	68	12.79	89.4	72.9	0	35	34	7.9
1980	6	2	7	6	508	1980	12609	27841	99	92	715	0	1	69	72	18.19	66	65	14.57	32.6	14.1	0	3	6	4.74
1981	6	2	7	7	488	1981	13018	27841	99	86	688	0	1	73	75	13.76	69	69	15.78	25.6	4.7	0	4	6	4.63
1982	6	2	7	8	Str	1982	13421	27872	99	92	693	0	3	89	92	15.51	69	69	12.99	73.9	33.7	0	20	23	6.85
1983	6	2	7	9	405	1983	13827	27876	99	90	701	0	3	5132	4124	2998.11	73	75	14.64	100	100	0	5059	4051	350.56
1984	6	2	7	10	386	1984	14242	27841	99	85	703	0	1	77	78	14.58	73	75	14.16	30.6	1.2	0	4	5	5.44
1985	6	2	7	11	369	1985	14647	27841	99	84	693	0	1	170	253	174.77	77	80	17.29	86.9	82.1	0	93	176	9.83
1986	6	2	7	12	335	1986	15057	27841	99	90	709	0	1	97	94	20.92	69	74	13.85	65.6	56.7	0	28	25	7
1987	6	2	7	13	161	1987	15466	27841	99	86	708	0	1	77	80	12.7	77	77	15.51	18.6	0	0	0	3	4.97
1988	6	2	7	14	1236	1988	15871	27841	99	86	700	0	1	93	90	16.55	81	82	15.01	46.5	9.3	0	12	9	6.2
1989	6	2	7	15	1219	1989	16281	27841	99	92	696	0	1	101	99	16.54	85	84	15.23	51.1	20.7	0	16	14	6.63
1990	6	2	7	16	1203	1990	16690	27841	99	85	697	0	1	69	69	13.07	77	78	13.55	5.9	0	0	-7	-7	5.09
1991	6	2	7	17	1014	1991	17095	27841	99	85	691	0	1	89	88	14.85	85	87	16.01	11.8	2.4	0	4	3	5.56
1992	6	2	7	18	80	1992	17505	27841	99	95	703	0	1	93	92	20.83	85	85	14.94	33.7	21.1	0	8	7	6.22
1993	6	2	7	19	54	1993	17914	27841	99	87	703	0	1	77	81	10.15	89	88	12.88	0	0	0	-11	-7	5.98
1994	6	2	7	20	31	1994	18319	27841	99	87	697	0	1	81	83	12.29	85	88	15.2	12.6	0	0	-3	-1	5.33
1995	6	2	7	21	15	1995	18729	27841	99	92	697	0	1	81	83	13.27	97	98	16.51	0	0	0	-15	-13	4.91
1996	6	2	8	1	8010	1996	10570	28282	99	86	697	0	1	89	101	42.68	62	62	12.74	73.3	51.2	0	27	39	6.98
1997	6	2	8	2	3501	1997	10975	28282	99	85	697	0	1	97	97	23.86	69	71	15.66	75.3	49.4	0	28	28	6.2
1998	6	2	8	3	277	1998	11385	28282	99	92	691	0	1	93	94	22.01	69	71	15.13	67.4	33.7	0	24	25	6.14
[truncated: 2,035 more rows]
